# Supplementary material for: Frequency of internet use, economic income, and health of the population—comparative analysis of urban and rural areas based on Chinese General Social Survey
Source: Front Public Health. 2024 Oct 17;12:1475493. doi: 10.3389/fpubh.2024.1475493 (PMC11524903; doi:10.3389/fpubh.2024.1475493)
Supplement: Supplementary file 1 [file Table_1.XLSX]

## Sheet: data最终版
	被解释变量	解释变量			居民个人因素						社会因素					居民家庭因素
省份	健康水平	经济收入	经济收入	互联网使用	性别	年龄	受教育水平	婚姻状况	户籍	体育锻炼	与邻居社交	与朋友社交	社会医保	商业医保	家庭总收入	家庭总收入	父亲受教育水平	母亲受教育水平
provinces	healthy	Incomelog	Income	internet	sex	age	Education	marriage	hukou	exercise	SWN	SWF	SMI	CMI	FTIlog	FTI	Educate-F	Educate-M
北京市	5	16.5507	96000	5	0	54	12	0	0	5	3	3	1	1	17.6096	200000	1	0
北京市	5	15.8727	60000	2	0	76	12	1	0	5	1	4	1	1	16.8727	120000	6	1
北京市	4	16.5507	96000	2	1	72	16	1	0	2	1	3	1	0	16.7207	108000	0	0
北京市	4	17.2877	160000	5	1	35	16	1	1	5	1	5	1	0	17.7471	220000	9	12
北京市	4	15.5507	48000	4	0	63	12	1	0	5	3	3	1	1	16.6096	100000	1	1
北京市	4	19.1946	600000	4	1	25	15	0	0	3	5	6	0	1	20.9316	2000000	9	9
北京市	3	16.6096	100000	5	1	34	15	1	1	2	1	5	1	0	17.6096	200000	6	9
北京市	4	17.6096	200000	4	1	30	16	0	1	4	5	5	1	0	18.417	350000	16	6
北京市	3	16.6096	100000	5	1	34	15	1	0	4	1	3	1	1	17.6096	200000	9	6
北京市	5	15.2877	40000	5	0	24	16	0	0	2	1	5	1	1	20.9316	2000000	9	6
北京市	3	13.8138	14400	5	0	58	9	1	1	5	1	2	1	0	13.8138	14400	6	0
北京市	4	17.6096	200000	4	1	51	15	1	0	4	1	4	1	1	18.6096	400000	6	9
北京市	4	16.4576	90000	4	0	58	15	1	0	1	1	3	1	0	16.6096	100000	6	6
北京市	3	18.6096	400000	4	0	37	16	1	0	4	2	5	1	1	18.7796	450000	12	12
北京市	3	15.4767	45600	1	0	69	9	0	0	5	1	2	1	0	15.4767	45600	0	0
北京市	2	15.6096	50000	5	1	38	12	1	0	4	1	2	1	1	15.6096	50000	9	0
北京市	4	14.2877	20000	5	0	58	9	1	0	5	6	4	1	0	15.6096	50000	9	0
北京市	3	14.8727	30000	2	0	69	9	1	0	5	1	7	1	0	17.6096	200000	1	1
北京市	3	15.5507	48000	1	0	58	15	1	0	1	2	3	1	0	16.6096	100000	9	0
北京市	3	14.8727	30000	1	1	64	9	1	0	3	2	5	1	0	14.8727	30000	6	6
北京市	3	16.3752	85000	1	0	92	6	0	0	1	1	1	1	0	16.3752	85000	6	0
北京市	4	19.3101	650000	5	1	32	15	0	0	2	2	2	1	1	19.9316	1000000	16	12
北京市	3	18.1946	300000	5	1	36	16	1	0	3	3	3	1	1	18.4576	360000	12	12
北京市	4	16.6096	100000	4	1	33	15	1	1	3	1	3	1	0	16.8727	120000	12	12
北京市	3	17.6096	200000	5	1	41	16	1	0	5	1	6	1	1	17.6096	200000	16	16
北京市	2	15.7207	54000	4	1	70	12	1	0	5	1	3	1	0	16.6096	100000	6	0
北京市	3	16.6096	100000	1	1	63	12	0	0	2	5	5	1	0	16.6096	100000	1	1
北京市	1	16.8727	120000	4	1	70	16	1	0	1	1	1	1	1	16.8727	120000	16	9
北京市	4	14.8727	30000	5	0	58	12	1	0	5	6	7	1	0	17.4576	180000	0	1
北京市	4	14.8727	30000	5	0	24	19	0	0	4	1	4	0	1	17.6096	200000	16	12
北京市	4	15.8727	60000	5	1	23	16	0	1	4	3	4	1	1	17.6096	200000	9	6
北京市	4	18.1946	300000	5	1	47	16	1	0	4	1	5	1	1	19.1946	600000	6	12
北京市	5	15.6096	50000	5	1	27	19	0	0	4	3	6	1	1	17.1946	150000	9	12
北京市	3	13.2877	10000	4	0	42	9	1	1	4	1	3	1	0	15.6096	50000	9	12
北京市	4	15.8727	60000	5	1	34	12	1	0	2	3	3	1	0	16.6096	100000	6	9
北京市	3	15.7471	55000	5	0	50	9	1	0	1	1	5	1	1	16.2877	80000	6	6
北京市	3	18.6096	400000	4	1	35	16	0	0	4	1	6	1	0	19.417	700000	9	12
北京市	3	16.6096	100000	5	1	23	16	0	0	4	1	4	1	1	16.6096	100000	15	12
北京市	3	15.4576	45000	5	0	75	9	1	0	1	7	5	1	0	15.4576	45000	12	12
北京市	4	17.9316	250000	5	1	32	19	0	0	4	3	5	0	1	17.8727	240000	16	16
北京市	3	15.8727	60000	4	0	88	9	0	0	1	1	1	1	0	16.8727	120000	1	0
北京市	3	15.1357	36000	5	0	58	12	1	0	5	1	2	1	0	15.8727	60000	12	0
北京市	4	15.6096	50000	4	0	34	12	1	1	4	6	6	1	0	16.6096	100000	6	6
北京市	3	13.8727	15000	4	1	59	12	0	0	5	6	6	1	1	13.8727	15000	1	1
北京市	3	15.6096	50000	4	0	49	16	1	0	4	3	2	0	0	16.6096	100000	12	12
北京市	3	15.8727	60000	1	0	77	9	0	0	5	1	3	1	0	16.6096	100000	0	0
北京市	4	12.6662	6500	4	0	64	12	1	0	4	7	6	1	0	13.7207	13500	9	6
北京市	5	17.0951	140000	5	1	27	16	0	0	2	1	6	1	1	17.6096	200000	9	6
北京市	5	16.0951	70000	5	0	26	19	1	1	3	1	4	1	0	18.6096	400000	9	9
北京市	2	16.7207	108000	1	1	78	16	1	0	1	1	1	1	0	17.4576	180000	0	0
北京市	2	18.1946	300000	5	0	44	16	1	0	2	2	3	1	1	18.6096	400000	16	12
北京市	3	15.5507	48000	5	0	64	9	1	0	4	1	7	1	0	16.5507	96000	1	0
北京市	3	15.3581	42000	4	0	63	12	1	0	5	5	5	1	0	16.4576	90000	1	1
北京市	2	15.8545	59249	4	0	69	15	1	0	5	4	7	1	0	16.7471	110000	6	0
北京市	5	15.4576	45000	3	0	51	6	1	1	3	6	5	1	0	15.8727	60000	12	6
北京市	4	15.8727	60000	5	1	40	9	1	1	1	5	5	1	0	15.8727	60000	6	6
北京市	4	15.1357	36000	4	1	74	15	1	0	5	2	3	1	0	15.6096	50000	0	0
北京市	3	15.1357	36000	1	0	60	12	1	0	1	1	1	1	0	16.8727	120000	1	1
北京市	4	15.2137	38000	5	0	65	12	1	0	1	7	6	1	0	17.3581	168000	0	0
北京市	3	14.8727	30000	5	0	49	12	1	0	3	3	5	1	0	17.4576	180000	6	6
北京市	3	15.7987	57000	4	1	63	12	0	0	5	1	3	1	0	15.8138	57600	6	0
北京市	3	14.9293	31200	3	0	60	12	1	0	5	6	1	1	0	17.6096	200000	6	1
北京市	3	13.2877	10000	5	1	56	9	1	1	2	3	3	1	0	16.6096	100000	6	6
北京市	3	15.1357	36000	4	0	63	12	1	0	5	1	1	1	0	16.1357	72000	6	0
北京市	4	16.6096	100000	3	1	51	16	1	0	4	3	3	1	0	17.6096	200000	9	0
北京市	4	14.8727	30000	5	0	58	12	1	0	5	7	5	1	1	18.1946	300000	1	9
北京市	3	15.0951	35000	1	0	67	9	1	0	5	7	1	1	1	16.0951	70000	0	0
北京市	3	16.2877	80000	1	1	59	12	1	0	5	1	4	1	0	16.6096	100000	6	0
北京市	4	16.6096	100000	4	0	27	16	0	0	3	1	4	1	1	17.9316	250000	9	12
北京市	5	11.5507	3000	5	0	18	15	0	1	1	4	1	0	0	13.4252	11000	12	9
北京市	3	15.3987	43200	4	0	58	9	1	0	2	1	2	1	0	16.5507	96000	0	0
北京市	4	16.4576	90000	5	1	44	16	1	0	5	3	6	1	1	16.4576	90000	12	12
北京市	3	15.6096	50000	1	1	76	9	1	0	5	1	3	1	0	16.4576	90000	9	6
北京市	4	15.7207	54000	5	0	78	15	1	0	5	6	6	1	0	16.6096	100000	9	0
北京市	3	14.8727	30000	1	0	73	0	1	0	5	1	2	1	0	16.8727	120000	9	0
北京市	3	15.7834	56400	5	1	67	9	1	0	5	7	3	1	0	16.4576	90000	6	0
北京市	2	13.8727	15000	5	0	70	6	0	0	5	1	1	1	0	13.8727	15000	6	0
北京市	5	15.6096	50000	5	1	20	12	0	1	1	1	6	1	0	17.9316	250000	9	9
北京市	5	16.0951	70000	2	1	55	9	1	1	5	6	7	1	0	16.8727	120000	6	0
北京市	3	13.2877	10000	5	0	36	16	1	0	3	2	2	1	0	17.6096	200000	6	0
北京市	4	17.6096	200000	4	0	42	16	1	0	4	2	4	1	1	19.1946	600000	19	15
北京市	4	17.3465	166657	5	0	29	19	1	0	4	1	3	1	1	18.228	307017	16	16
北京市	3	17.9316	250000	5	1	31	19	1	0	3	2	4	1	1	18.7796	450000	15	16
北京市	2	15.5507	48000	1	1	66	9	0	0	2	1	1	1	0	15.5507	48000	1	0
北京市	4	17.6096	200000	4	0	51	16	0	0	4	1	5	1	0	17.6096	200000	6	6
北京市	2	18.9316	500000	5	1	37	15	1	0	3	5	3	0	0	19.1946	600000	6	9
北京市	3	16.6096	100000	4	1	44	12	1	0	5	1	6	1	0	17.2877	160000	9	6
北京市	4	15.6096	50000	4	0	64	12	1	0	3	4	7	1	0	17.6096	200000	6	0
北京市	3	14.8727	30000	4	1	56	9	1	1	5	1	3	1	0	14.8727	30000	6	0
北京市	4	16.6096	100000	4	0	57	16	1	0	5	3	3	1	1	18.9316	500000	6	6
北京市	4	15.6096	50000	5	1	45	12	1	0	3	2	2	1	0	16.6096	100000	6	6
北京市	4	15.8727	60000	1	0	80	9	0	0	5	1	1	1	0	17.8727	240000	1	0
北京市	3	15.0532	34000	4	0	51	12	1	0	4	1	3	1	1	16.2877	80000	12	6
北京市	5	14.2877	20000	5	1	25	16	0	0	2	5	5	1	1	14.2877	20000	12	12
北京市	3	16.6096	100000	5	1	39	16	0	0	5	3	5	1	0	17.1946	150000	6	12
北京市	3	17.0951	140000	5	0	23	15	0	0	2	6	6	1	0	19.6096	800000	9	6
北京市	2	14.2877	20000	5	1	21	16	0	0	2	1	2	1	1	18.6096	400000	9	9
北京市	3	18.1946	300000	5	1	33	16	1	0	4	6	5	1	1	18.1946	300000	9	9
北京市	5	19.6096	800000	4	1	33	16	1	0	3	5	6	1	1	20.3101	1300000	9	9
北京市	3	14.8727	30000	3	0	77	9	1	0	5	1	3	1	0	16.6096	100000	1	0
北京市	5	20.9316	2000000	5	1	35	15	1	0	4	1	7	1	1	21.5165	3000000	12	12
北京市	5	16.6096	100000	4	0	34	16	1	0	3	2	2	1	1	17.6096	200000	12	12
北京市	4	15.6096	50000	5	0	35	9	1	0	2	3	3	1	0	16.6096	100000	6	1
北京市	2	14.6096	25000	5	0	73	6	1	0	5	1	1	1	0	15.8727	60000	0	0
北京市	4	16.6096	100000	4	0	51	16	1	0	5	7	6	1	1	17.6096	200000	9	9
北京市	3	16.1946	75000	5	0	38	15	1	0	4	1	3	1	1	17.6096	200000	12	12
北京市	4	17.4576	180000	4	1	41	12	0	1	2	2	5	1	0	18.1946	300000	12	0
北京市	3	17.1946	150000	5	0	30	16	1	0	5	7	4	1	0	17.8113	230000	6	12
北京市	3	16.1357	72000	1	0	79	6	1	0	5	1	1	1	0	16.6096	100000	0	0
北京市	3	16.7207	108000	1	0	84	9	1	0	1	2	2	1	0	17.6096	200000	6	0
北京市	5	16.6096	100000	5	0	49	12	0	0	3	3	4	1	0	16.6096	100000	6	0
北京市	2	15.1357	36000	4	0	63	12	0	0	5	1	1	1	0	15.1357	36000	1	0
北京市	4	15.4919	46080	3	0	60	12	0	0	5	1	7	1	0	15.5142	46800	0	6
北京市	5	17.6096	200000	4	1	47	15	1	0	5	1	5	1	1	17.6096	200000	0	0
北京市	1	14.2877	20000	1	1	83	6	0	1	1	1	1	1	0	17.6096	200000	1	0
北京市	3	14.9837	32400	1	0	68	6	0	0	5	5	1	1	0	14.9837	32400	0	0
北京市	5	17.6096	200000	4	1	30	15	1	1	4	1	6	1	0	17.6096	200000	6	6
北京市	3	16.4576	90000	5	0	31	15	1	0	4	6	6	1	0	16.8727	120000	12	6
北京市	4	16.2877	80000	5	0	48	15	1	0	4	3	3	1	1	17.6096	200000	9	6
北京市	3	15.2877	40000	2	0	67	9	0	0	2	4	1	1	0	16.6096	100000	1	0
北京市	2	14.6096	25000	4	0	59	12	1	0	5	1	3	1	0	15.2877	40000	6	9
北京市	5	17.6096	200000	5	0	31	16	1	1	2	5	4	1	0	18.6096	400000	12	12
北京市	3	17.1946	150000	5	0	43	16	1	0	4	1	2	1	1	17.9316	250000	6	0
北京市	3	17.1946	150000	4	1	26	9	0	1	2	1	5	1	0	16.2877	80000	9	9
北京市	3	16.6096	100000	5	0	46	19	1	0	2	6	6	0	0	16.6096	100000	16	9
北京市	3	15.8727	60000	3	1	71	12	1	0	5	1	3	1	0	16.4576	90000	6	0
北京市	2	17.6096	200000	5	0	41	19	1	0	3	3	3	1	0	18.1946	300000	9	6
北京市	3	15.6096	50000	3	1	51	9	1	1	3	1	1	1	0	16.6096	100000	1	6
北京市	4	15.8727	60000	5	1	59	12	0	0	1	7	5	1	1	15.8727	60000	6	6
北京市	3	15.1357	36000	5	0	65	9	1	0	5	2	1	1	0	16.8727	120000	9	9
北京市	4	16.8727	120000	5	1	34	16	1	0	3	5	5	1	0	17.6096	200000	1	6
北京市	3	16.0951	70000	5	0	41	15	1	0	4	3	3	1	0	17.0951	140000	12	9
北京市	5	15.2877	40000	4	0	62	12	1	0	5	1	2	1	0	16.9882	130000	6	6
北京市	3	15.9882	65000	4	0	41	15	0	0	5	1	6	1	0	17.2877	160000	15	9
北京市	4	15.6883	52800	1	1	65	9	1	0	2	3	3	1	0	16.6096	100000	0	0
北京市	4	16.3581	84000	5	1	74	9	1	0	5	5	3	1	0	18.0102	264000	6	0
北京市	3	15.8727	60000	5	0	24	16	0	0	2	1	3	1	0	16.6096	100000	9	9
北京市	4	17.9316	250000	5	0	40	19	1	0	2	1	5	1	0	18.9316	500000	6	6
北京市	3	16.9882	130000	5	0	53	16	1	0	2	3	3	1	0	18.1357	288000	16	12
北京市	3	15.6096	50000	5	0	42	12	1	0	2	2	2	1	0	17.6096	200000	9	9
北京市	3	15.6096	50000	5	0	43	16	1	0	4	6	4	1	1	18.417	350000	19	12
北京市	5	17.1946	150000	5	1	38	15	1	0	3	3	3	1	0	18.1946	300000	6	6
北京市	4	16.6096	100000	5	0	24	16	0	0	5	4	6	1	1	16.6096	100000	16	16
北京市	4	17.1946	150000	5	0	50	16	1	0	4	4	4	1	1	17.1946	150000	9	6
北京市	4	15.6096	50000	3	1	58	15	1	0	2	2	3	1	0	16.2877	80000	9	9
北京市	3	16.6096	100000	4	1	85	12	1	0	1	1	1	1	0	17.1946	150000	6	0
北京市	3	16.6096	100000	5	1	46	19	1	0	2	5	3	1	1	17.6096	200000	6	6
北京市	4	16.6096	100000	5	0	33	16	0	0	4	2	5	1	0	17.9316	250000	16	12
北京市	2	13.5507	12000	4	0	62	12	1	1	5	1	1	1	0	15.2877	40000	1	1
北京市	3	14.2877	20000	5	1	57	12	1	0	2	2	2	1	0	15.6096	50000	1	1
北京市	4	18.0426	270000	5	0	47	16	0	0	5	7	7	1	1	18.0426	270000	9	12
北京市	3	15.8138	57600	1	1	66	16	1	0	5	7	3	1	0	17.6096	200000	0	6
北京市	3	18.9316	500000	4	0	30	16	0	0	3	3	5	0	0	18.9316	500000	12	6
北京市	3	17.1946	150000	4	1	48	15	1	0	1	2	2	1	0	17.6096	200000	6	6
北京市	4	16.0951	70000	5	0	31	16	1	0	3	3	4	1	1	17.4576	180000	9	9
北京市	4	14.8918	30400	5	0	38	12	1	1	4	6	3	1	0	16.0951	70000	12	6
北京市	4	19.417	700000	5	1	34	19	1	0	3	3	5	1	1	19.6096	800000	16	15
北京市	4	15.9882	65000	5	1	40	15	1	1	3	1	4	1	0	17.6096	200000	9	9
北京市	3	15.6096	50000	2	1	66	12	1	0	5	6	2	1	0	16.6096	100000	6	6
北京市	2	15.2877	40000	5	1	57	9	1	0	5	3	4	1	0	15.2877	40000	6	0
北京市	4	16.6096	100000	4	0	44	16	1	0	4	5	5	1	0	17.6096	200000	6	6
北京市	4	13.2288	9600	4	0	62	12	1	1	5	4	3	1	1	16.6096	100000	6	1
北京市	3	16.0951	70000	5	0	79	16	1	0	5	1	1	1	0	17.0951	140000	12	1
北京市	3	15.5507	48000	4	0	82	12	0	0	5	7	7	1	0	13.8727	15000	6	0
北京市	1	13.4252	11000	5	1	65	9	0	1	5	1	1	1	0	13.4252	11000	1	0
北京市	4	16.6096	100000	2	1	70	16	1	0	5	6	6	1	0	16.9882	130000	0	0
北京市	3	16.0951	70000	5	1	39	15	1	0	3	1	4	1	1	17.2877	160000	12	12
北京市	4	13.8727	15000	4	0	35	12	1	1	1	2	5	1	0	16.0951	70000	6	6
北京市	5	16.1357	72000	5	1	85	15	0	0	5	5	4	1	0	16.9567	127200	1	0
北京市	3	18.6096	400000	4	1	38	16	1	0	2	2	5	1	1	19.0691	550000	12	12
北京市	3	15.2877	40000	1	1	65	12	1	0	5	7	7	1	0	16.2877	80000	0	1
北京市	3	15.7207	54000	4	0	66	9	1	0	5	1	3	1	0	15.8727	60000	0	0
北京市	3	16.3056	81000	5	1	38	16	0	0	2	1	5	1	1	16.2877	80000	9	12
北京市	3	15.2556	39120	5	0	67	9	1	0	5	1	7	1	0	18.8727	480000	0	0
北京市	4	15.8727	60000	4	1	37	16	1	0	3	3	4	1	0	16.7471	110000	9	16
北京市	5	16.4576	90000	4	0	29	19	1	0	2	1	4	1	0	17.6096	200000	9	12
北京市	3	15.6211	50400	3	1	64	6	1	0	5	1	6	1	0	16.8287	116400	1	0
北京市	4	15.6096	50000	5	0	24	19	0	0	5	6	6	1	0	18.1946	300000	16	16
北京市	2	10.2288	1200	5	0	75	6	1	1	1	4	5	1	0	16.6096	100000	1	0
北京市	4	16.2877	80000	5	0	53	15	0	0	5	1	7	1	1	18.1946	300000	6	9
北京市	4	16.6096	100000	5	1	25	16	0	0	4	6	7	0	0	17.6096	200000	15	12
北京市	4	15.2288	38400	5	0	63	12	1	0	5	1	4	1	0	16.0102	66000	0	0
北京市	3	15.3581	42000	5	0	57	9	1	0	5	7	4	1	0	16.2877	80000	6	0
北京市	4	17.6096	200000	5	1	33	19	1	0	4	1	6	1	1	18.5356	380000	16	15
北京市	5	14.6096	25000	5	0	42	9	1	1	3	2	3	0	0	13.2877	10000	6	6
北京市	4	16.6096	100000	5	0	28	16	0	0	4	5	7	1	0	17.6096	200000	15	15
北京市	2	12.8138	7200	4	0	63	9	0	1	5	1	1	1	0	16.6096	100000	0	0
北京市	3	14.8727	30000	5	0	53	12	1	0	5	5	3	1	1	15.8727	60000	0	6
北京市	1	17.6096	200000	1	1	57	16	0	0	5	1	1	1	0	17.6096	200000	1	9
北京市	2	15.6096	50000	4	1	64	12	1	0	5	3	5	1	0	17.1946	150000	6	6
北京市	5	16.8727	120000	5	1	52	16	1	1	4	1	2	1	0	17.9316	250000	9	6
北京市	4	16.6096	100000	4	0	40	15	1	0	1	2	3	1	0	17.1946	150000	1	9
北京市	4	14.8138	28800	5	0	67	6	1	0	5	1	3	1	1	15.8138	57600	6	0
北京市	3	17.3581	168000	5	0	33	16	1	1	3	1	4	1	1	18.8113	460000	6	12
北京市	1	15.7524	55200	1	1	85	12	1	0	1	1	1	1	0	17.8727	240000	0	0
北京市	3	15.8727	60000	1	1	70	9	0	0	3	1	1	1	0	17.0951	140000	6	0
北京市	3	14.8727	30000	1	1	34	16	1	0	1	1	6	1	1	14.8727	30000	15	6
北京市	5	15.6096	50000	4	0	67	12	0	0	5	1	3	0	0	15.6096	50000	1	1
北京市	4	18.4576	360000	4	1	41	16	1	1	5	1	3	1	0	18.4576	360000	9	6
北京市	3	16.1357	72000	4	0	73	15	1	0	5	6	6	1	1	17.2512	156000	6	1
北京市	5	18.1946	300000	5	1	42	9	0	1	2	1	5	1	0	18.1946	300000	9	6
北京市	3	15.8727	60000	5	1	61	12	1	0	1	5	5	1	1	16.6096	100000	0	0
北京市	4	18.6096	400000	5	1	44	16	1	0	2	1	6	1	1	18.6096	400000	6	9
北京市	4	15.8727	60000	5	0	36	16	1	0	3	2	3	1	1	16.6096	100000	12	12
北京市	4	16.6096	100000	5	0	69	16	1	0	4	6	3	1	1	16.6096	100000	6	0
北京市	4	16.6096	100000	4	1	36	15	1	1	5	2	2	1	0	18.1946	300000	9	9
北京市	4	16.4576	90000	5	1	67	12	1	0	5	6	1	1	0	17.4576	180000	0	0
北京市	4	18.1946	300000	4	1	36	16	1	0	3	1	3	1	0	18.6096	400000	12	15
北京市	4	18.9316	500000	5	0	52	16	1	0	2	2	3	1	1	19.9316	1000000	15	16
北京市	5	14.2877	20000	5	1	64	9	1	0	1	1	7	1	1	15.2877	40000	12	6
北京市	3	17.1946	150000	5	0	49	15	1	0	5	1	5	1	1	18.7796	450000	12	12
北京市	4	16.6096	100000	5	1	25	16	0	1	3	1	5	1	1	17.6096	200000	6	6
北京市	3	18.6096	400000	5	1	42	19	1	0	4	1	3	1	1	19.6096	800000	6	6
北京市	3	15.5507	48000	5	1	59	12	1	0	5	1	4	1	0	16.6096	100000	0	0
北京市	4	15.2877	40000	1	0	64	9	1	0	1	1	1	1	0	16.7207	108000	6	0
北京市	3	16.8727	120000	5	0	33	16	1	0	3	3	3	1	0	17.8727	240000	6	6
北京市	3	16.2877	80000	5	1	42	15	1	0	4	6	3	1	0	16.6096	100000	6	6
北京市	4	14.5507	24000	3	1	54	6	1	1	1	6	1	1	0	15.8727	60000	6	6
北京市	3	14.2877	20000	2	0	58	0	1	1	1	1	4	1	0	14.8727	30000	0	0
北京市	5	17.6096	200000	5	0	35	19	1	0	2	1	2	1	1	18.9316	500000	12	0
北京市	4	16.6096	100000	5	1	33	16	0	1	3	1	3	1	0	16.6096	100000	12	12
北京市	5	16.1357	72000	5	1	23	9	0	1	1	1	5	1	0	18.6096	400000	6	6
北京市	4	14.5507	24000	4	0	54	9	1	0	4	2	6	1	0	17.6096	200000	6	6
北京市	4	16.9882	130000	5	0	38	16	0	0	2	1	6	1	1	17.4576	180000	12	12
北京市	3	15.5507	48000	5	0	59	12	1	0	1	1	7	1	0	15.5507	48000	6	0
北京市	3	14.5507	24000	5	0	61	12	1	0	5	7	7	1	0	16.2877	80000	0	0
北京市	4	17.3752	170000	5	0	29	19	1	0	3	1	3	1	0	18.6096	400000	16	16
北京市	2	13.5507	12000	5	1	54	9	1	0	4	6	7	1	0	15.2877	40000	0	6
北京市	5	18.9316	500000	5	1	51	16	1	0	2	1	6	1	0	19.1946	600000	16	15
北京市	5	15.3581	42000	5	1	61	9	1	0	5	1	1	1	0	15.9882	65000	16	12
北京市	5	16.6096	100000	4	1	28	19	0	0	3	4	5	1	0	16.6096	100000	9	9
北京市	4	17.1946	150000	5	1	37	16	1	1	2	3	4	1	1	17.1946	150000	6	0
北京市	4	14.8727	30000	5	1	52	9	1	1	3	2	5	1	0	16.6096	100000	9	6
北京市	4	15.7834	56400	5	1	70	9	1	0	5	7	1	1	0	16.6718	104400	1	0
北京市	5	15.6096	50000	5	1	65	12	1	0	1	1	1	1	0	16.6096	100000	9	0
北京市	3	15.6096	50000	5	0	24	19	0	0	2	1	5	1	1	18.1946	300000	16	15
北京市	1	15.5507	48000	4	0	62	12	1	0	5	6	3	1	0	16.8727	120000	6	0
北京市	4	17.4576	180000	5	1	40	16	1	0	5	1	3	1	1	18.4576	360000	6	9
北京市	3	16.6096	100000	5	0	24	16	0	0	4	4	6	0	0	16.6096	100000	12	9
北京市	4	15.6096	50000	5	1	34	12	1	0	3	1	6	1	1	16.6096	100000	12	9
北京市	4	14.8727	30000	5	0	62	12	1	0	5	2	1	1	0	17.6096	200000	6	6
北京市	4	15.8727	60000	5	0	40	16	1	0	5	4	6	1	1	16.6096	100000	9	9
北京市	3	12.1984	4700	1	0	90	6	0	0	1	1	1	1	0	17.2877	160000	1	0
北京市	4	17.4576	180000	5	1	29	19	0	0	5	1	4	1	1	18.9316	500000	12	12
北京市	4	15.2877	40000	1	1	69	9	1	0	5	7	2	1	0	15.8727	60000	0	0
北京市	4	16.0951	70000	5	0	31	16	1	0	5	6	5	1	0	17.2877	160000	12	12
北京市	4	15.8727	60000	4	1	34	15	1	1	5	2	5	1	0	16.9882	130000	9	9
北京市	4	15.3581	42000	5	0	67	12	1	0	5	7	6	1	0	16.9882	130000	6	1
北京市	3	15.2288	38400	5	0	61	12	0	0	5	1	1	1	0	15.2288	38400	9	6
北京市	4	16.0951	70000	5	1	39	16	1	0	2	3	3	1	0	17.6096	200000	9	9
北京市	4	14.8727	30000	5	0	67	9	1	0	3	1	1	1	0	18.1946	300000	1	6
北京市	4	16.7207	108000	5	0	80	16	1	0	5	5	5	1	0	17.3752	170000	12	12
北京市	4	17.3752	170000	5	1	43	16	1	0	3	1	5	1	1	17.6096	200000	12	6
北京市	4	18.1946	300000	5	0	46	16	1	0	5	1	4	1	1	18.6096	400000	15	15
北京市	4	15.8727	60000	5	0	36	16	1	1	3	5	5	1	1	17.6096	200000	9	9
北京市	3	16.8727	120000	5	1	43	15	0	0	4	4	5	1	1	16.8727	120000	12	9
北京市	5	17.6096	200000	5	1	27	16	0	0	5	1	6	1	1	18.6096	400000	12	15
北京市	3	15.6096	50000	3	0	60	12	1	0	5	3	5	1	0	16.6096	100000	6	6
北京市	4	18.7796	450000	5	1	28	16	0	0	4	2	5	1	1	18.7796	450000	16	16
北京市	3	9.96578	1000	5	0	21	16	0	0	4	3	4	1	0	17.9882	260000	15	15
北京市	4	16.0951	70000	5	0	32	15	1	0	3	1	3	1	0	17.6096	200000	9	9
北京市	4	16.2877	80000	4	1	50	12	1	0	5	4	3	1	0	17.1946	150000	0	0
北京市	3	16.6096	100000	5	0	30	16	1	0	4	6	3	1	1	17.6096	200000	9	15
北京市	3	15.5507	48000	1	0	70	9	1	0	1	7	1	1	0	17.8727	240000	1	0
北京市	3	17.4576	180000	5	0	50	19	1	0	3	1	3	1	1	17.4576	180000	6	6
北京市	3	16.6096	100000	5	0	52	15	1	0	3	2	5	1	0	17.9316	250000	9	9
北京市	3	15.6211	50400	5	0	63	12	0	0	1	7	4	1	1	15.6211	50400	6	6
北京市	2	15.6096	50000	5	0	39	16	1	0	3	1	4	1	0	16.6096	100000	12	9
北京市	3	17.1946	150000	5	0	36	12	1	1	1	3	3	1	0	17.7471	220000	6	6
北京市	4	15.7526	55209	4	1	71	9	1	0	5	6	1	1	0	18.1946	300000	0	0
北京市	4	16.6096	100000	5	1	26	16	0	0	4	2	6	1	1	17.1946	150000	9	9
北京市	4	17.1946	150000	5	1	39	15	1	0	4	1	5	1	1	18.1946	300000	9	6
北京市	2	14.8727	30000	4	1	53	9	1	0	2	1	5	1	0	15.6096	50000	6	0
北京市	2	15.7819	56340	2	0	83	12	1	0	5	1	1	1	0	16.8727	120000	0	0
北京市	3	15.7524	55200	1	0	74	6	0	0	1	1	1	1	0	15.7524	55200	1	1
北京市	4	16.4576	90000	5	0	31	15	1	1	2	2	3	1	0	17.6096	200000	6	6
北京市	5	17.1357	144000	5	1	26	19	0	0	3	2	5	1	1	17.1357	144000	16	15
北京市	5	16.6096	100000	5	1	27	15	0	0	4	5	6	1	1	16.6096	100000	9	9
北京市	2	19.1946	600000	5	0	34	19	0	0	3	3	3	1	1	19.1946	600000	16	12
北京市	4	17.6096	200000	4	1	46	15	1	0	4	7	5	1	1	18.1946	300000	9	12
北京市	4	15.1357	36000	5	1	31	15	1	0	3	4	4	1	0	15.1357	36000	9	9
北京市	4	17.0426	135000	4	0	28	16	0	1	3	1	4	1	1	17.0426	135000	9	6
北京市	1	15.7524	55200	1	1	75	9	1	0	1	7	7	1	0	17.0868	139200	1	0
北京市	4	16.0951	70000	5	0	26	19	0	0	3	2	6	1	0	16.9882	130000	12	12
北京市	5	16.6096	100000	5	0	36	16	1	0	3	1	2	1	1	17.4576	180000	12	12
北京市	5	19.0691	550000	4	1	50	16	1	0	3	5	7	1	1	19.0691	550000	1	6
北京市	4	17.1946	150000	5	1	62	19	1	0	5	1	1	1	0	16.6096	100000	16	6
北京市	4	15.1357	36000	4	0	62	12	1	0	5	1	1	1	0	15.1357	36000	6	0
北京市	5	16.6096	100000	5	0	28	16	1	1	3	2	5	1	0	17.9316	250000	6	6
北京市	3	16.8727	120000	4	0	45	12	1	0	1	5	5	1	0	17.6096	200000	9	6
北京市	4	15.5507	48000	1	1	67	6	1	0	5	2	4	1	0	16.4252	88000	6	0
北京市	3	15.2877	40000	4	0	57	12	1	0	5	1	3	1	0	14.8727	30000	9	9
北京市	5	16.4576	90000	4	1	50	12	1	0	1	1	3	1	0	17.6096	200000	9	6
北京市	4	16.6096	100000	5	1	35	19	0	0	4	1	6	1	1	16.6096	100000	16	16
北京市	3	16.0102	66000	5	0	77	12	1	0	1	1	1	1	0	16.8727	120000	0	0
北京市	4	15.6096	50000	5	0	50	12	0	0	5	1	4	1	1	15.8727	60000	12	12
北京市	4	15.2877	40000	5	0	41	16	1	0	4	5	3	1	1	18.6096	400000	6	9
北京市	4	15.2877	40000	4	1	66	12	1	0	3	5	7	1	0	16.5507	96000	1	0
北京市	5	12.9658	8000	5	0	24	19	0	0	3	1	6	1	0	17.1946	150000	15	12
北京市	3	18.2419	310000	5	1	43	19	1	0	3	1	3	1	1	19.417	700000	15	9
北京市	3	12.4512	5600	1	0	87	6	1	0	1	1	1	1	0	14.2877	20000	0	0
北京市	1	15.1357	36000	4	0	62	9	0	0	4	3	5	1	0	15.1357	36000	16	9
北京市	3	16.6096	100000	5	0	37	15	1	0	3	1	5	1	1	17.6096	200000	9	12
北京市	4	17.6096	200000	5	1	31	19	1	0	3	3	5	1	0	18.9316	500000	16	9
北京市	4	15.4893	46000	2	0	67	12	1	0	1	1	1	1	0	15.4893	46000	6	0
北京市	4	15.6096	50000	4	1	62	12	1	0	1	5	5	1	1	16.6096	100000	15	16
北京市	3	14.8727	30000	4	0	70	12	0	0	5	1	1	1	0	17.1946	150000	12	0
北京市	4	14.8727	30000	5	0	55	12	1	0	1	1	2	1	0	16.6096	100000	12	9
北京市	3	15.6096	50000	4	1	44	12	1	0	2	4	3	1	0	16.2877	80000	12	12
北京市	3	16.6096	100000	5	0	33	16	1	0	2	1	3	1	0	18.1946	300000	9	12
北京市	5	15.3581	42000	4	1	39	15	1	1	5	5	5	1	0	16.2877	80000	6	6
北京市	3	17.3321	165000	5	1	55	16	1	0	5	3	6	1	0	17.6096	200000	1	0
北京市	5	18.6096	400000	5	1	37	15	0	1	3	2	2	1	1	18.7796	450000	9	6
北京市	3	15.3987	43200	1	0	74	9	1	0	5	1	7	1	0	16.4767	91200	1	0
北京市	5	14.7731	28000	3	1	63	9	1	1	5	1	2	1	0	14.4893	23000	6	1
北京市	3	16.6096	100000	5	0	36	9	1	1	4	2	3	1	1	16.6096	100000	6	0
北京市	3	15.1548	36480	5	0	32	12	1	0	1	1	4	1	0	16.3581	84000	9	9
北京市	3	16.8727	120000	4	0	70	16	1	0	4	1	4	1	0	17.2877	160000	6	0
北京市	5	16.6096	100000	5	1	35	12	1	1	3	3	5	1	0	16.6096	100000	6	6
北京市	3	16.4576	90000	5	1	60	15	1	0	2	1	1	1	0	17.6096	200000	16	9
北京市	3	15.4767	45600	5	0	59	12	1	0	5	3	3	1	0	17.6096	200000	6	1
北京市	3	16.6096	100000	2	0	38	12	1	1	1	6	1	1	1	17.1946	150000	9	6
北京市	4	15.5507	48000	3	0	71	9	0	0	1	5	3	1	0	15.5507	48000	1	0
北京市	3	16.1357	72000	4	0	71	16	1	0	5	3	4	1	0	17.68	210000	15	12
北京市	2	15.2877	40000	1	1	68	9	1	0	1	7	2	1	0	16.2877	80000	0	0
北京市	3	15.2877	40000	5	0	63	12	1	0	1	3	1	1	0	15.6096	50000	0	0
北京市	3	15.2877	40000	5	0	54	12	1	0	2	4	5	1	1	16.0951	70000	6	0
北京市	4	18.1946	300000	4	0	29	16	0	0	3	1	3	1	1	18.7796	450000	12	6
北京市	4	15.3581	42000	4	0	62	12	1	0	1	1	1	1	0	16.6096	100000	6	0
北京市	3	15.6096	50000	5	0	52	6	1	1	1	1	1	0	0	16.6096	100000	9	0
北京市	3	15.8727	60000	5	0	43	12	1	1	4	1	5	1	0	16.8727	120000	0	0
北京市	5	16.6096	100000	5	0	40	15	1	0	4	1	5	1	0	17.9316	250000	9	9
北京市	5	17.4576	180000	4	1	61	16	1	0	5	7	7	1	0	17.6096	200000	16	16
北京市	3	15.6096	50000	4	1	46	12	1	0	3	3	3	1	1	16.8727	120000	6	9
北京市	4	15.7471	55000	4	1	71	6	1	0	5	1	1	1	1	16.0102	66000	0	0
北京市	4	17.1946	150000	5	1	36	19	1	0	4	5	5	1	1	18.417	350000	9	12
北京市	3	16.6096	100000	5	0	32	16	0	0	5	7	6	1	1	17.6096	200000	12	15
北京市	3	18.9316	500000	5	1	38	19	0	0	3	1	6	1	1	18.9316	500000	9	12
北京市	4	17.6096	200000	5	1	39	15	1	0	5	1	6	1	1	18.1946	300000	12	9
北京市	4	19.1946	600000	5	1	58	19	1	0	4	1	6	1	0	19.9316	1000000	1	0
北京市	3	13.2288	9600	1	0	66	9	1	0	1	1	1	0	1	15.4893	46000	16	16
北京市	4	16.0951	70000	4	0	58	15	1	0	2	2	2	1	0	16.6096	100000	0	0
北京市	3	14.0362	16800	5	0	61	12	1	0	5	5	4	1	0	16.4576	90000	12	6
北京市	4	14.8727	30000	4	0	56	12	1	0	5	3	3	1	0	16.6096	100000	1	1
北京市	4	16.9882	130000	4	1	69	12	1	0	5	7	7	1	0	17.2877	160000	6	0
北京市	4	14.5507	24000	1	1	71	6	1	0	1	7	7	1	0	15.5507	48000	1	1
北京市	3	15.8727	60000	3	1	65	9	1	0	5	1	5	1	0	16.2877	80000	1	0
北京市	4	15.6096	50000	5	1	54	12	1	0	5	1	3	1	0	15.6096	50000	1	1
北京市	3	14.8727	30000	4	0	65	9	1	0	4	1	3	1	0	16.0951	70000	0	0
北京市	3	15.2877	40000	3	0	67	12	1	0	5	1	4	1	0	16.6096	100000	6	0
北京市	1	14.8727	30000	5	0	71	9	0	0	1	5	3	1	0	16.6096	100000	1	0
北京市	3	14.8727	30000	3	1	55	9	1	0	3	1	3	1	0	15.6096	50000	0	0
北京市	3	15.5507	48000	1	0	81	6	0	0	5	1	1	1	0	15.5507	48000	1	1
北京市	3	15.8727	60000	5	0	45	16	1	0	3	7	2	1	0	17.6096	200000	9	12
北京市	5	14.2877	20000	4	1	18	9	1	1	1	5	5	1	0	16.0951	70000	12	6
北京市	2	15.2137	38000	4	1	61	15	1	0	4	6	6	1	0	16.6096	100000	16	6
北京市	3	16.7207	108000	1	1	72	12	1	0	5	5	7	1	0	16.8727	120000	0	0
北京市	5	12.2877	5000	5	1	21	15	0	1	3	4	6	0	1	15.6096	50000	6	9
北京市	5	16.6096	100000	5	0	24	16	0	0	3	3	4	1	1	17.6096	200000	16	16
北京市	1	18.9316	500000	5	1	35	16	0	0	3	1	5	1	0	18.9316	500000	12	12
北京市	5	17.1946	150000	4	0	37	19	1	0	3	2	4	1	0	18.1946	300000	9	1
北京市	3	16.6096	100000	5	0	49	15	0	0	2	1	4	1	1	16.6096	100000	0	6
北京市	4	16.8727	120000	5	1	62	12	1	0	2	1	3	1	0	17.6096	200000	6	1
北京市	4	14.8727	30000	5	0	52	16	1	0	5	1	3	1	0	17.6096	200000	9	9
北京市	4	13.1357	9000	5	0	20	16	0	0	5	1	4	1	0	16.8727	120000	12	12
北京市	5	17.4576	180000	5	1	31	15	1	1	2	2	5	1	1	18.1946	300000	12	9
北京市	5	15.2877	40000	5	1	34	15	1	0	1	3	3	1	1	16.6096	100000	12	12
北京市	4	15.7207	54000	4	1	77	9	1	0	5	1	3	1	0	16.3581	84000	1	1
北京市	2	14.6211	25200	2	1	53	6	1	1	1	1	3	1	0	14.8727	30000	0	0
北京市	3	15.6096	50000	5	0	46	15	1	0	3	3	3	1	0	15.6096	50000	9	6
北京市	5	18.1946	300000	4	1	45	9	1	1	3	1	3	1	0	18.1946	300000	9	6
北京市	3	14.8727	30000	4	0	58	12	1	0	5	5	2	1	0	17.1946	150000	9	0
北京市	2	12.4538	5610	5	1	67	9	0	0	1	1	1	1	0	12.4538	5610	1	0
北京市	4	16.4576	90000	5	0	23	16	0	0	4	1	5	1	1	18.6096	400000	15	15
北京市	4	16.8727	120000	4	0	49	16	1	0	4	1	5	1	0	17.1946	150000	9	9
北京市	3	16.8727	120000	4	1	52	16	1	0	3	2	5	1	0	16.8727	120000	16	9
北京市	4	16.6096	100000	5	0	39	12	1	0	5	1	1	0	1	17.1946	150000	6	6
北京市	5	16.6096	100000	4	1	26	16	1	0	3	1	3	1	0	17.0951	140000	15	12
北京市	4	16.2877	80000	4	1	43	12	1	1	3	3	3	0	1	16.9882	130000	12	6
北京市	5	16.6096	100000	5	0	41	16	0	0	4	3	4	1	0	16.0951	70000	19	16
北京市	3	14.2877	20000	5	0	52	9	0	1	5	6	3	1	0	15.2877	40000	6	6
北京市	3	15.2877	40000	2	0	51	9	1	0	4	1	2	1	0	16.6096	100000	0	0
北京市	5	14.8138	28800	1	0	65	12	1	0	5	1	1	1	0	16.3581	84000	6	6
北京市	3	15.4576	45000	5	0	60	12	0	0	5	7	7	1	0	16.2877	80000	1	1
北京市	4	18.1946	300000	5	0	28	12	0	1	3	5	5	1	0	18.9316	500000	6	6
北京市	1	10.1923	1170	5	1	38	9	1	1	5	5	5	1	0	16.6096	100000	9	9
北京市	3	13.5507	12000	1	1	53	6	1	1	1	1	2	1	1	16.6096	100000	1	1
北京市	1	15.8727	60000	2	1	75	12	1	0	4	1	1	1	0	17.0951	140000	0	0
北京市	3	18.4576	360000	4	0	64	12	1	0	5	2	2	1	0	16.1357	72000	6	6
北京市	3	17.9316	250000	5	1	46	16	1	0	5	2	5	1	0	18.417	350000	12	9
北京市	3	13.8727	15000	4	0	46	9	1	1	5	6	5	1	0	14.8727	30000	6	6
北京市	4	14.6096	25000	3	0	59	12	1	0	5	1	4	1	0	15.8727	60000	16	12
北京市	4	18.9316	500000	5	1	30	19	1	0	4	1	5	1	1	20.1946	1200000	15	12
北京市	3	15.6096	50000	4	1	62	12	1	0	5	3	5	1	0	16.6096	100000	16	6
北京市	5	14.6096	25000	4	0	57	6	1	0	5	1	1	1	0	16.2877	80000	0	0
北京市	3	14.8727	30000	3	0	63	12	1	0	1	1	1	1	0	16.6096	100000	0	0
北京市	4	13.5507	12000	4	0	51	6	1	1	1	2	1	1	1	16.6096	100000	9	6
北京市	3	15.5507	48000	5	0	58	12	1	0	5	1	1	1	0	15.5507	48000	9	0
北京市	3	15.6096	50000	5	0	62	12	1	0	5	1	1	1	0	16.8727	120000	9	6
北京市	4	16.0951	70000	5	1	28	16	1	0	4	5	5	1	0	17.0951	140000	12	15
北京市	5	16.0951	70000	3	0	83	9	1	0	3	2	2	1	0	17.7471	220000	1	1
北京市	1	14.8727	30000	5	1	49	12	0	0	1	3	3	0	0	14.8727	30000	9	1
北京市	4	15.2137	38000	4	1	56	12	1	0	5	3	3	1	0	16.6096	100000	6	6
北京市	3	15.2877	40000	4	0	68	9	0	0	4	5	4	1	0	15.2877	40000	9	6
北京市	3	16.6096	100000	5	1	37	16	1	0	3	5	6	1	1	17.9316	250000	12	12
北京市	4	16.0951	70000	5	0	57	15	0	0	5	1	2	1	1	16.0951	70000	6	1
北京市	5	16.8727	120000	5	0	25	12	0	0	3	1	7	1	1	19.2419	620000	12	15
北京市	4	17.6096	200000	4	1	32	16	1	0	4	1	5	1	0	17.6096	200000	9	12
北京市	2	16.6096	100000	5	1	25	15	0	0	2	2	5	1	0	16.6096	100000	9	9
北京市	3	15.5507	48000	4	0	66	9	1	0	5	1	1	1	0	16.5142	93600	1	0
北京市	4	18.1946	300000	5	0	33	16	1	0	2	5	1	1	0	18.6096	400000	6	9
北京市	5	15.8727	60000	5	1	76	12	1	0	5	7	5	1	0	16.4576	90000	16	6
北京市	4	17.3321	165000	5	0	29	16	0	0	4	3	5	1	1	19.1946	600000	16	16
北京市	4	14.8727	30000	4	1	25	9	1	1	2	1	3	1	0	16.2877	80000	6	6
北京市	4	16.0951	70000	4	0	36	12	1	0	2	3	3	1	0	17.1946	150000	12	12
北京市	4	15.3987	43200	4	1	56	9	1	1	1	2	1	1	1	15.5507	48000	0	0
北京市	3	18.6096	400000	5	1	39	19	1	0	3	1	4	1	1	19.417	700000	16	9
北京市	1	15.5507	48000	1	0	68	9	1	0	1	5	1	1	0	16.7207	108000	0	0
北京市	4	17.9882	260000	4	0	52	16	1	0	4	3	3	1	1	18.6096	400000	16	16
北京市	3	17.1946	150000	5	1	30	16	0	1	2	4	5	1	1	18.1946	300000	9	9
北京市	3	15.7207	54000	2	1	71	9	1	0	5	2	1	1	0	16.4576	90000	6	0
北京市	2	16.6096	100000	5	0	40	16	1	0	3	3	3	1	1	18.6096	400000	9	12
北京市	2	15.2877	40000	4	0	76	12	1	0	4	2	3	0	1	15.8727	60000	6	0
北京市	4	16.0951	70000	1	1	67	12	1	0	5	1	1	1	0	16.8727	120000	1	1
北京市	4	16.6096	100000	4	0	41	16	1	0	3	5	5	1	0	17.2877	160000	9	9
北京市	5	14.5507	24000	3	0	66	9	0	0	5	2	3	1	0	14.5507	24000	0	0
北京市	3	16.6096	100000	4	0	44	15	0	0	5	3	5	1	0	18.9316	500000	9	0
北京市	4	16.6096	100000	4	0	34	12	1	1	5	1	7	1	0	16.6096	100000	12	12
北京市	3	11.9658	4000	4	0	68	15	1	0	5	1	3	0	0	16.6096	100000	9	0
北京市	5	14.8727	30000	5	1	66	12	1	1	5	1	4	1	0	17.1946	150000	1	0
北京市	5	16.6096	100000	5	1	72	16	1	0	4	5	6	1	0	18.1946	300000	1	1
北京市	3	14.9012	30600	5	1	66	9	1	0	1	1	3	1	0	16.3581	84000	6	0
北京市	3	15.1357	36000	3	0	59	12	1	0	5	7	1	1	0	16.0951	70000	6	0
北京市	4	18.4576	360000	5	0	65	9	1	0	5	1	5	1	0	16.8727	120000	1	1
北京市	5	15.2877	40000	5	0	35	12	1	0	2	2	3	1	0	18.1946	300000	9	9
北京市	3	18.1946	300000	5	1	41	16	1	0	5	1	6	1	0	18.9316	500000	12	9
北京市	5	19.1946	600000	5	1	37	19	1	0	3	1	6	1	1	20.6971	1700000	15	16
北京市	3	16.8727	120000	4	1	78	16	1	0	4	1	1	1	0	17.4576	180000	6	0
北京市	5	18.1946	300000	5	0	30	19	0	0	4	2	4	1	1	18.1946	300000	12	12
北京市	3	15.5507	48000	1	0	66	9	1	0	1	1	1	1	0	16.6096	100000	6	0
北京市	4	16.6096	100000	5	0	40	16	1	0	3	1	5	1	1	18.1946	300000	15	15
北京市	2	15.7207	54000	4	1	69	15	0	0	5	1	2	1	0	15.7207	54000	9	0
北京市	4	15.3163	40800	3	1	59	12	1	0	5	1	3	1	0	16.8727	120000	6	1
北京市	3	15.6096	50000	3	0	74	16	1	0	5	3	2	1	0	16.7207	108000	0	6
北京市	1	15.8727	60000	5	0	73	12	1	0	1	1	6	1	0	17.1946	150000	6	6
北京市	3	16.6096	100000	5	1	43	16	1	0	3	3	3	1	1	18.1946	300000	15	15
北京市	3	16.6096	100000	4	1	39	16	1	0	3	4	3	1	1	18.9316	500000	9	12
北京市	2	16.2877	80000	5	1	41	16	1	0	4	3	3	1	1	16.6096	100000	9	9
北京市	4	15.6096	50000	4	1	63	12	1	0	5	7	1	1	0	16.3752	85000	6	12
北京市	3	13.1357	9000	1	1	78	12	1	0	1	1	2	1	0	13.8727	15000	0	0
北京市	3	15.1357	36000	1	0	76	6	1	0	5	1	2	1	0	16.2877	80000	1	0
北京市	2	16.6096	100000	5	1	34	19	0	0	2	2	2	1	1	16.8727	120000	12	6
北京市	5	15.6096	50000	4	1	71	9	1	0	2	6	6	1	0	17.6096	200000	1	1
北京市	3	15.5507	48000	5	0	69	9	1	0	5	5	5	1	0	16.8727	120000	6	0
北京市	3	15.0951	35000	5	1	42	9	1	1	1	1	2	1	0	15.0951	35000	9	0
北京市	5	14.8727	30000	5	0	55	12	1	0	5	1	3	1	1	16.6096	100000	9	9
北京市	3	16.6096	100000	5	1	63	15	1	0	3	6	3	1	0	17.0951	140000	1	1
北京市	3	12.7731	7000	1	1	62	12	0	0	5	1	1	1	0	16.2877	80000	6	6
北京市	1	15.1357	36000	1	0	74	9	1	0	5	1	1	1	0	19.68	840000	0	0
北京市	4	15.8727	60000	5	1	55	12	0	0	5	1	6	1	0	16.8727	120000	1	1
北京市	4	16.2877	80000	4	1	63	12	1	0	2	1	1	1	0	17.0951	140000	6	1
北京市	4	15.7471	55000	1	0	80	12	0	0	5	7	1	1	0	15.7471	55000	1	0
北京市	4	18.9316	500000	5	1	37	16	1	0	4	1	3	1	1	19.9316	1000000	12	9
北京市	5	18.6096	400000	4	1	50	19	1	0	5	1	3	1	1	19.417	700000	6	6
北京市	3	16.2877	80000	4	1	59	15	1	0	2	1	3	1	0	17.1946	150000	6	0
北京市	4	14.8727	30000	4	0	41	12	1	1	2	1	3	1	0	18.1946	300000	12	6
北京市	5	19.6096	800000	5	0	35	19	1	0	3	1	5	1	1	19.9316	1000000	12	12
北京市	5	17.9316	250000	5	1	36	16	1	0	3	1	3	1	1	19.1946	600000	12	9
北京市	4	18.1946	300000	4	1	31	16	1	0	4	3	5	1	1	18.8727	480000	12	12
北京市	4	16.6096	100000	3	1	54	6	1	0	2	2	3	1	0	17.6096	200000	1	0
北京市	4	15.8727	60000	4	0	67	12	1	0	5	5	7	1	0	17.6096	200000	0	0
北京市	1	14.5507	24000	4	1	58	12	0	0	1	6	6	1	0	14.5507	24000	6	6
北京市	4	16.6096	100000	5	0	63	15	1	0	3	7	7	1	0	17.1946	150000	9	9
北京市	5	17.6096	200000	5	1	56	19	1	0	5	1	5	1	0	18.6096	400000	16	16
北京市	4	17.6096	200000	5	0	43	19	1	0	5	3	4	1	1	19.1946	600000	16	9
北京市	4	15.6096	50000	5	1	44	12	1	1	4	2	4	1	0	16.0951	70000	1	1
北京市	3	17.1946	150000	4	1	38	19	1	0	2	1	3	1	1	18.417	350000	6	6
北京市	3	16.6096	100000	5	0	42	16	1	0	5	1	4	1	0	18.1946	300000	0	9
北京市	5	17.6096	200000	5	0	59	16	1	0	1	2	5	1	0	18.1946	300000	12	1
北京市	3	15.2877	40000	5	0	64	12	1	0	5	7	4	1	0	16.5507	96000	0	0
北京市	3	15.6096	50000	4	0	65	12	0	0	5	1	4	1	0	15.6096	50000	6	6
北京市	4	16.8727	120000	5	1	37	16	1	0	3	2	3	1	1	17.6096	200000	9	12
北京市	5	18.6096	400000	5	1	33	15	0	0	4	1	5	1	1	18.6096	400000	12	12
北京市	5	17.4576	180000	5	0	28	16	0	0	4	1	3	1	0	17.4576	180000	16	9
北京市	4	17.1946	150000	5	0	46	16	0	0	3	1	1	1	0	17.1946	150000	12	12
北京市	4	17.6096	200000	4	0	26	19	0	0	4	1	3	1	0	17.6096	200000	12	9
北京市	3	18.6096	400000	5	1	46	16	0	0	3	1	4	1	1	19.1946	600000	6	12
北京市	3	14.8727	30000	5	0	54	12	1	0	5	7	5	1	0	15.8727	60000	6	9
河北省	3	14.8727	30000	5	0	35	9	1	1	4	4	5	1	1	15.6096	50000	12	12
河北省	2	14.8727	30000	5	0	32	15	1	1	5	1	5	1	0	16.6096	100000	6	6
河北省	5	16.0951	70000	4	0	35	9	1	1	5	1	5	1	1	16.0951	70000	9	9
河北省	3	16.6096	100000	4	1	50	9	1	1	3	1	5	1	0	16.8727	120000	12	6
河北省	4	11.9658	4000	1	1	71	9	1	1	1	7	3	1	0	12.5507	6000	1	0
河北省	4	11.9658	4000	5	0	57	9	1	1	3	1	1	1	0	16.2877	80000	9	9
河北省	4	13.1357	9000	1	1	78	9	0	1	1	1	1	1	0	13.1357	9000	1	0
河北省	3	15.6096	50000	5	1	58	12	1	0	2	3	3	1	0	16.0951	70000	9	9
河北省	4	14.8138	28800	1	0	65	9	1	1	1	7	3	1	0	14.8727	30000	1	6
河北省	4	11.5507	3000	4	1	52	6	1	1	1	2	1	1	0	11.9658	4000	6	0
河北省	4	16.2877	80000	5	1	43	16	1	0	2	3	6	1	1	17.1946	150000	6	6
河北省	2	10.9658	2000	1	1	62	12	1	1	5	6	1	1	0	10.9658	2000	0	0
河北省	3	8.81378	450	3	0	60	6	1	1	5	1	1	1	0	16.2877	80000	0	0
河北省	5	16.7207	108000	5	1	41	12	1	0	1	1	3	1	0	17.0743	138000	12	0
河北省	4	14.2877	20000	5	0	31	15	1	1	2	4	4	1	0	15.4576	45000	6	12
河北省	4	11.2877	2500	1	1	62	12	1	1	2	4	4	1	0	15.2877	40000	9	0
河北省	5	11.1033	2200	4	1	68	9	1	1	1	6	6	0	0	10.8138	1800	0	0
河北省	4	13.8138	14400	4	1	69	9	1	1	1	2	3	1	0	15.0102	33000	0	0
河北省	4	10.9658	2000	1	0	66	0	0	1	1	7	6	1	0	11.9658	4000	0	0
河北省	4	13.8727	15000	1	1	68	12	1	1	1	1	1	1	0	17.2877	160000	0	0
河北省	1	15.6096	50000	4	1	51	6	1	1	1	1	1	1	0	15.6096	50000	6	0
河北省	3	17.6096	200000	5	0	38	9	1	1	1	1	2	1	0	17.6096	200000	9	9
河北省	5	15.6096	50000	5	1	31	9	0	1	4	3	3	1	1	15.8727	60000	6	6
河北省	4	14.2877	20000	5	1	56	9	1	1	5	3	6	1	0	17.2877	160000	0	0
河北省	5	15.8727	60000	5	0	32	12	1	1	5	3	3	1	0	17.1946	150000	9	9
河北省	4	15.8727	60000	2	1	45	9	1	1	1	5	5	1	0	15.6096	50000	0	0
河北省	4	12.0701	4300	1	1	72	12	1	0	4	7	5	1	0	16.8727	120000	6	0
河北省	3	16.6096	100000	4	1	38	15	1	0	3	5	5	1	0	17.1946	150000	9	9
河北省	4	13.4252	11000	4	0	60	12	1	0	5	1	1	1	0	13.4252	11000	6	0
河北省	3	14.2877	20000	3	1	65	12	1	0	2	6	6	1	0	14.5507	24000	6	6
河北省	3	16.0951	70000	5	1	32	16	1	0	3	2	5	1	0	16.6096	100000	12	9
河北省	5	15.2877	40000	3	1	33	9	1	1	2	3	4	1	0	15.2877	40000	6	9
河北省	3	16.2877	80000	5	0	38	9	1	1	1	3	3	1	0	16.2877	80000	6	0
河北省	3	14.8727	30000	5	1	56	9	1	0	5	5	5	1	1	15.6096	50000	6	6
河北省	5	15.1357	36000	1	1	73	6	1	0	1	3	3	1	0	15.2877	40000	1	0
河北省	3	12.5507	6000	1	1	76	6	0	1	1	5	1	1	0	12.5507	6000	0	0
河北省	4	13.2877	10000	5	1	68	9	1	0	1	5	3	1	0	14.2877	20000	6	0
河北省	4	12.1923	4680	4	1	69	6	1	1	5	6	6	1	0	12.9658	8000	0	0
河北省	4	15.8727	60000	5	0	48	16	1	0	5	3	3	1	0	16.8727	120000	6	6
河北省	3	13.8727	15000	5	0	52	9	1	0	2	4	4	1	0	15.2877	40000	6	12
河北省	5	15.8727	60000	5	0	32	15	0	1	1	1	5	1	1	17.6096	200000	9	9
河北省	3	14.2877	20000	5	1	55	9	1	0	1	1	1	1	0	14.2877	20000	0	0
河北省	5	16.0951	70000	5	1	39	15	1	1	3	5	5	1	0	16.6096	100000	12	6
河北省	4	15.2877	40000	1	1	68	6	1	1	1	1	1	1	0	15.2877	40000	0	0
河北省	1	10.7142	1680	5	1	69	6	1	1	3	2	2	1	0	12.1548	4560	0	0
河北省	5	15.6096	50000	5	1	34	12	1	1	2	4	4	1	1	15.8727	60000	9	12
河北省	5	14.4893	23000	4	0	54	9	1	1	4	5	4	1	0	15.2877	40000	6	6
河北省	2	9.96578	1000	1	0	72	6	0	1	1	2	1	1	0	9.96578	1000	6	0
河北省	4	15.1752	37000	4	1	56	12	1	1	4	6	1	1	0	15.6096	50000	9	0
河北省	2	17.6096	200000	5	1	38	16	1	0	4	3	6	1	0	17.6096	200000	9	12
河北省	3	15.2877	40000	5	1	44	9	1	1	5	6	5	1	0	13.2877	10000	12	9
河北省	3	8.22882	300	1	1	63	6	1	1	5	5	5	1	0	9.96578	1000	0	0
河北省	4	15.8727	60000	3	1	56	9	1	1	4	2	3	1	0	16.6096	100000	0	0
河北省	3	14.5507	24000	5	1	53	12	1	0	5	2	2	1	0	15.2877	40000	0	0
河北省	4	14.2877	20000	4	0	45	12	1	1	2	2	2	1	0	15.6096	50000	9	0
河北省	4	10.2288	1200	1	0	79	6	0	1	1	7	7	0	0	10.2288	1200	6	0
河北省	5	15.1357	36000	4	1	49	9	1	0	5	6	5	1	0	17.2877	160000	9	6
河北省	4	14.8727	30000	5	1	47	9	1	1	5	4	5	1	0	15.2877	40000	9	0
河北省	2	16.6096	100000	5	1	48	12	1	1	5	4	5	1	1	17.1946	150000	6	6
河北省	4	14.2877	20000	4	0	45	12	1	1	2	6	6	1	0	15.6096	50000	9	6
河北省	5	14.1357	18000	5	0	57	12	1	1	1	1	1	1	0	14.8727	30000	6	6
河北省	5	16.2877	80000	5	1	51	12	1	1	1	5	5	1	0	16.392	86000	9	6
河北省	4	14.5507	24000	1	1	60	12	0	0	5	1	1	1	0	14.5507	24000	6	6
河北省	5	14.8727	30000	5	0	49	9	1	1	5	5	5	1	0	15.6096	50000	9	6
河北省	2	13.8727	15000	1	1	71	9	1	0	1	6	6	1	0	15.6096	50000	12	0
河北省	3	14.2877	20000	4	0	34	15	1	1	3	6	6	1	0	16.6096	100000	6	9
河北省	5	12.2877	5000	1	0	52	6	1	1	1	7	1	1	0	15.8727	60000	12	0
河北省	4	12.9658	8000	1	1	63	6	0	1	5	6	5	1	0	12.9658	8000	6	0
河北省	3	14.2877	20000	1	1	62	12	1	1	3	5	6	1	0	13.2877	10000	6	6
河北省	4	14.8727	30000	4	0	45	12	1	0	4	3	3	1	0	15.6096	50000	6	6
河北省	3	14.2877	20000	5	0	36	9	1	1	4	7	5	1	0	15.6096	50000	9	12
河北省	4	16.3581	84000	3	1	58	15	1	0	5	3	5	1	0	17.6096	200000	0	0
河北省	3	16.4576	90000	4	1	74	12	1	1	5	7	6	1	0	16.4576	90000	1	0
河北省	5	16.6096	100000	4	1	66	15	1	0	5	1	1	1	0	17.0951	140000	0	0
河北省	4	16.0951	70000	4	1	68	9	0	0	2	4	5	1	0	16.0951	70000	12	6
河北省	3	15.2877	40000	5	1	75	9	1	0	2	4	6	1	0	15.8727	60000	1	1
河北省	3	15.6096	50000	5	1	27	12	1	1	1	2	3	1	0	16.8727	120000	9	6
河北省	2	12.9658	8000	5	0	51	9	1	0	5	7	7	1	0	16.6096	100000	9	9
河北省	5	14.2877	20000	5	1	25	15	0	1	3	5	5	1	1	16.2877	80000	9	9
河北省	4	13.2877	10000	2	1	62	12	1	1	1	4	4	1	0	13.2877	10000	12	6
河北省	4	14.2877	20000	5	1	35	9	1	1	5	5	5	1	0	12.5507	6000	9	6
河北省	1	10.2288	1200	1	0	71	9	1	0	1	7	7	1	0	14.2107	18960	0	0
河北省	2	13.2877	10000	4	0	41	9	1	1	3	6	7	1	0	14.2877	20000	9	6
河北省	3	14.8727	30000	3	1	49	9	1	1	1	5	5	1	0	14.8727	30000	6	6
河北省	4	13.4252	11000	1	1	70	9	0	1	5	1	4	1	0	13.4252	11000	0	0
河北省	2	13.2877	10000	1	1	68	9	1	1	1	1	3	1	0	14.8727	30000	0	0
河北省	4	15.2877	40000	4	1	34	9	1	0	1	6	5	1	0	16.0951	70000	6	9
河北省	4	15.8727	60000	5	1	56	12	1	1	4	1	1	1	0	17.9316	250000	1	0
河北省	3	11.9658	4000	1	1	58	12	1	1	1	5	4	1	0	14.2877	20000	9	6
河北省	3	15.6096	50000	4	0	37	15	1	0	1	5	3	1	1	16.6096	100000	12	6
河北省	4	16.0951	70000	4	0	52	16	1	0	3	1	5	1	0	17.1946	150000	12	6
河北省	4	13.2877	10000	4	1	67	6	0	0	1	3	3	1	0	17.6096	200000	6	6
河北省	2	10.4676	1416	1	0	65	9	1	0	5	1	2	1	0	15.1911	37410	0	0
河北省	1	11.2167	2380	4	0	67	6	1	1	5	4	5	1	0	12.2467	4860	6	0
河北省	3	15.6096	50000	4	1	35	9	1	0	1	5	6	1	0	16.0951	70000	6	9
河北省	3	13.2877	10000	5	0	51	12	1	0	5	6	6	1	0	14.2877	20000	6	9
河北省	4	14.4767	22800	4	0	48	12	1	0	2	3	6	1	0	16.6096	100000	6	6
河北省	1	10.4676	1416	1	0	77	9	1	1	1	7	1	1	0	11.4676	2832	6	0
河北省	1	10.2288	1200	5	1	62	9	1	0	1	1	1	1	0	15.8727	60000	6	0
河北省	4	14.8727	30000	4	0	46	9	1	1	4	2	2	1	0	15.8727	60000	6	0
河北省	4	10.5507	1500	5	1	63	9	1	1	1	7	7	1	0	11.5507	3000	0	0
河北省	3	11.9658	4000	1	1	70	6	1	1	1	3	1	1	0	11.9658	4000	0	0
河北省	3	14.8727	30000	5	1	35	9	1	1	3	7	7	1	0	14.8727	30000	6	6
河北省	2	15.1357	36000	4	1	51	9	1	0	5	3	6	1	1	14.8727	30000	6	0
河北省	4	12.9658	8000	4	0	30	9	1	1	1	3	3	1	0	15.2877	40000	9	9
河北省	3	10.3663	1320	1	0	72	6	1	1	1	5	5	0	0	11.3663	2640	0	0
河北省	3	14.6096	25000	3	1	43	12	1	1	2	5	5	1	0	14.8727	30000	9	6
河北省	3	15.1357	36000	5	1	67	12	1	0	5	1	2	1	0	16.6096	100000	1	0
河北省	1	12.2877	5000	5	0	49	0	1	1	1	1	6	1	0	15.1357	36000	0	0
河北省	3	13.8138	14400	4	0	52	9	1	1	2	4	4	1	0	15.8727	60000	0	0
河北省	5	13.2877	10000	5	1	57	12	1	1	5	7	7	1	0	13.2877	10000	6	0
河北省	5	14.2877	20000	4	1	63	12	1	1	1	2	2	1	0	15.6096	50000	9	0
河北省	2	15.2877	40000	4	0	58	12	1	1	3	6	2	1	0	15.2877	40000	6	0
河北省	3	23.1111	9060000	3	0	40	15	1	0	3	1	3	1	0	16.6096	100000	6	6
河北省	5	15.2877	40000	3	1	50	6	0	1	1	1	2	1	1	15.6096	50000	0	0
河北省	4	14.8727	30000	5	0	44	9	1	1	3	6	5	1	0	16.6096	100000	16	0
河北省	2	9.96578	1000	1	1	71	9	1	1	3	4	4	1	0	15.0951	35000	6	0
河北省	3	11.9658	4000	3	1	65	12	1	1	5	2	1	1	0	11.5507	3000	1	0
河北省	3	15.6096	50000	5	1	30	12	1	1	1	1	6	1	1	16.8727	120000	9	9
河北省	3	14.7207	27000	5	1	55	9	1	1	4	7	5	1	0	15.7987	57000	0	0
河北省	3	11.5507	3000	1	1	70	0	1	1	1	5	2	1	0	14.2877	20000	0	0
河北省	2	14.2877	20000	4	0	55	9	1	1	1	5	1	1	0	15.8727	60000	6	0
河北省	2	12.9658	8000	1	1	75	0	1	1	5	7	7	1	0	12.9658	8000	0	0
河北省	4	13.8727	15000	1	1	62	9	1	1	1	7	7	1	0	14.2877	20000	0	0
河北省	2	16.6096	100000	5	1	39	9	1	1	4	2	3	1	0	16.8727	120000	9	9
河北省	4	14.2877	20000	3	0	50	12	1	0	4	2	3	1	0	15.8727	60000	6	6
河北省	4	17.1946	150000	5	1	45	9	1	1	5	5	6	1	1	17.1946	150000	9	6
河北省	5	13.5507	12000	1	1	79	12	1	1	2	5	5	1	0	13.2877	10000	0	6
河北省	4	15.6096	50000	4	0	45	16	1	0	2	3	4	1	1	16.7471	110000	9	6
河北省	3	14.8727	30000	5	0	35	16	1	0	3	1	5	1	1	16.6096	100000	15	15
河北省	3	15.6096	50000	4	1	60	16	1	0	2	2	2	1	0	15.8727	60000	6	6
河北省	5	14.8727	30000	5	0	37	9	1	1	5	6	6	1	1	17.3752	170000	9	9
河北省	4	15.6096	50000	5	0	28	16	1	1	2	5	2	1	0	17.1946	150000	12	6
河北省	2	15.7834	56400	4	1	39	9	1	0	5	1	6	1	0	16.8727	120000	6	6
河北省	4	13.2877	10000	5	0	51	15	1	0	5	7	7	1	0	14.2877	20000	16	12
河北省	5	11.9658	4000	4	0	36	9	1	1	1	7	7	1	0	14.8727	30000	6	6
河北省	4	16.0951	70000	5	1	77	16	1	0	5	7	7	1	0	16.4576	90000	0	1
河北省	5	15.6096	50000	4	1	50	9	1	1	1	1	3	1	0	16.6096	100000	12	0
山西省	3	13.2877	10000	4	1	66	9	1	1	1	7	6	1	0	13.2877	10000	0	0
山西省	1	10.2288	1200	4	0	65	6	0	1	1	5	5	1	0	11.5507	3000	0	0
山西省	5	13.2877	10000	1	0	63	9	0	1	4	2	7	1	0	13.2877	10000	6	1
山西省	4	13.2877	10000	2	0	44	9	1	1	3	2	2	1	0	15.8727	60000	9	9
山西省	3	14.2877	20000	5	0	35	0	1	1	5	7	6	0	0	14.8727	30000	9	9
山西省	4	17.1946	150000	5	1	25	12	0	1	5	2	5	1	1	18.1946	300000	12	12
山西省	2	14.2877	20000	2	1	66	6	1	1	1	4	4	1	0	14.8727	30000	0	0
山西省	4	15.6096	50000	4	0	68	12	1	0	1	3	3	1	0	16.6096	100000	9	0
山西省	4	13.8727	15000	5	1	47	12	1	0	5	3	3	1	0	14.6096	25000	9	12
山西省	4	15.1357	36000	5	0	38	15	1	0	4	4	4	1	1	16.4736	91000	9	6
山西省	5	16.0951	70000	4	0	53	12	0	1	2	7	7	1	0	16.6096	100000	9	9
山西省	3	15.5507	48000	2	1	47	9	1	0	5	4	5	1	0	15.5507	48000	6	6
山西省	3	14.8727	30000	5	1	67	6	1	0	1	1	7	1	0	14.8727	30000	0	0
山西省	4	15.5507	48000	5	0	28	16	0	1	3	3	6	1	0	17.5507	192000	9	15
山西省	4	14.8727	30000	5	1	28	12	1	1	3	4	6	1	0	15.6096	50000	6	0
山西省	4	14.2877	20000	4	1	41	9	1	1	5	5	5	1	0	14.8727	30000	9	9
山西省	5	16.6096	100000	5	1	30	12	0	0	5	3	3	1	0	16.6096	100000	0	0
山西省	4	13.2877	10000	4	1	29	12	1	1	3	5	5	1	0	15.2877	40000	0	0
山西省	3	9.96578	1000	1	0	74	0	0	1	5	2	2	1	0	15.1357	36000	0	0
山西省	5	14.2877	20000	5	1	45	9	1	1	5	6	6	1	1	16.6096	100000	12	12
山西省	2	15.1357	36000	3	0	70	6	0	0	1	2	2	1	0	15.1357	36000	0	0
山西省	5	15.6096	50000	5	0	28	16	0	0	4	4	6	1	0	17.1946	150000	15	15
山西省	2	15.6096	50000	1	1	46	6	1	1	1	2	2	1	0	15.6096	50000	0	0
山西省	4	14.8727	30000	2	1	53	9	1	0	5	2	2	1	1	14.8727	30000	1	12
山西省	3	15.6096	50000	5	1	50	6	1	0	2	7	6	0	1	16.2877	80000	0	0
山西省	4	15.6096	50000	5	0	40	16	1	0	4	1	3	1	1	16.6096	100000	9	12
山西省	3	10.9658	2000	4	0	76	6	0	1	1	6	7	1	0	10.9658	2000	0	0
山西省	2	15.5507	48000	5	0	53	12	1	0	2	5	5	1	1	16.5507	96000	9	9
山西省	4	15.8727	60000	5	0	36	16	1	0	4	5	5	1	1	17.2877	160000	12	9
山西省	2	15.1357	36000	3	0	64	12	1	0	5	3	3	1	0	16.1357	72000	9	0
山西省	4	13.6662	13000	5	0	43	15	1	0	1	6	6	1	0	17.1946	150000	6	9
山西省	3	15.6096	50000	5	1	72	9	1	0	5	7	7	1	0	16.0951	70000	0	0
山西省	3	14.2877	20000	5	0	43	9	1	1	2	5	5	1	1	16.2877	80000	6	0
山西省	4	13.2877	10000	5	0	37	12	1	0	3	5	5	1	0	13.2877	10000	12	12
山西省	5	13.8727	15000	3	0	39	15	1	1	4	4	5	1	0	15.6096	50000	9	9
山西省	4	14.2877	20000	1	0	58	6	1	1	1	5	5	1	0	15.2137	38000	0	0
山西省	4	18.4576	360000	5	1	29	15	0	0	3	5	5	1	1	18.4576	360000	12	9
山西省	5	16.6096	100000	4	0	30	16	1	0	4	3	5	1	1	17.9316	250000	9	6
山西省	5	15.4576	45000	4	1	65	6	1	1	3	7	7	1	0	15.4576	45000	0	0
山西省	4	14.2877	20000	4	0	54	12	1	0	1	3	3	1	0	16.2877	80000	9	6
山西省	4	15.2877	40000	4	1	38	15	1	1	4	3	2	1	0	15.2877	40000	12	9
山西省	4	15.2877	40000	4	1	62	9	1	0	5	2	3	1	0	15.8727	60000	0	0
山西省	4	13.8727	15000	4	0	46	9	1	1	5	5	5	1	0	15.8727	60000	6	0
山西省	4	15.5507	48000	5	1	69	9	0	0	2	4	6	1	0	15.5507	48000	6	6
山西省	4	16.4576	90000	5	1	28	12	0	1	1	3	5	1	0	16.4576	90000	6	6
山西省	4	15.2288	38400	4	0	89	0	0	0	2	5	5	1	0	15.2288	38400	0	0
山西省	3	14.9293	31200	5	1	64	12	1	1	2	3	5	1	1	14.8727	30000	1	0
山西省	5	14.8727	30000	5	0	22	15	0	1	2	2	4	1	0	17.6096	200000	12	9
山西省	5	13.2877	10000	5	0	42	9	1	1	1	7	6	1	0	14.8727	30000	6	6
山西省	1	13.2877	10000	3	1	41	9	1	0	1	1	1	1	0	13.2877	10000	12	6
山西省	3	15.2877	40000	4	0	45	9	1	0	5	3	7	1	0	17.1946	150000	15	0
山西省	5	14.2877	20000	1	0	53	6	1	1	1	3	4	1	0	14.2877	20000	6	6
山西省	5	11.9658	4000	5	1	20	16	0	1	5	2	5	1	1	11.9658	4000	9	15
山西省	4	14.2877	20000	2	1	59	9	0	0	2	2	4	1	0	14.8727	30000	6	6
山西省	4	15.5204	47000	5	1	25	16	0	0	4	1	5	1	0	17.2512	156000	12	12
山西省	4	15.8727	60000	5	0	86	6	1	0	4	5	5	1	0	19.1946	600000	9	9
山西省	5	10.2288	1200	1	0	72	6	1	0	5	7	3	1	1	13.2877	10000	0	0
山西省	4	13.6662	13000	5	0	47	15	1	0	5	2	7	1	0	13.6662	13000	9	9
山西省	5	14.2877	20000	4	0	38	12	1	0	3	6	6	1	0	15.2877	40000	9	9
山西省	4	15.5183	46932	4	0	66	9	1	0	4	5	5	1	0	15.8727	60000	0	0
山西省	5	13.5507	12000	3	0	41	9	1	1	1	3	3	1	0	14.8727	30000	6	6
山西省	4	16.8727	120000	5	1	30	15	0	0	3	3	4	1	1	17.6096	200000	9	9
山西省	5	16.0951	70000	4	0	34	15	1	0	4	7	6	1	0	17.1946	150000	12	9
山西省	4	15.5507	48000	1	1	69	9	1	0	4	7	7	1	0	15.5507	48000	6	6
山西省	5	14.2877	20000	5	0	29	15	1	0	4	4	5	1	0	16.2877	80000	9	9
山西省	3	14.2877	20000	2	0	46	9	1	0	5	1	1	1	0	16.0951	70000	12	9
山西省	3	15.6096	50000	4	0	37	16	1	0	5	1	3	1	0	16.2877	80000	12	12
山西省	4	16.6096	100000	5	0	44	16	1	0	5	6	6	1	1	18.1946	300000	12	15
山西省	5	15.1357	36000	5	1	26	9	0	1	3	1	4	1	0	15.1357	36000	6	6
山西省	4	10.4919	1440	1	0	78	9	1	1	5	7	4	1	0	10.4919	1440	0	0
山西省	2	14.8727	30000	4	0	60	12	1	0	1	2	5	1	0	15.6096	50000	0	0
山西省	2	13.2877	10000	1	1	70	9	1	1	1	6	6	1	0	14.6096	25000	0	0
山西省	4	15.8727	60000	3	1	68	9	1	0	5	3	3	1	0	15.8727	60000	6	0
山西省	5	14.2877	20000	5	0	20	16	0	1	5	1	5	1	0	19.9316	1000000	9	16
山西省	3	15.1357	36000	3	0	37	9	1	1	3	5	5	1	0	16.3581	84000	1	0
山西省	4	15.6096	50000	4	0	48	9	1	1	5	3	5	1	0	17.6096	200000	6	6
山西省	5	15.2877	40000	5	0	25	12	1	0	3	5	4	1	0	16.2877	80000	9	9
山西省	5	16.6096	100000	4	0	26	16	0	0	3	5	5	1	0	16.6096	100000	15	15
山西省	3	15.2877	40000	3	1	58	9	1	1	1	1	1	1	0	15.2877	40000	0	0
山西省	5	15.8727	60000	4	0	50	6	1	1	1	7	7	1	0	16.0951	70000	6	0
山西省	4	13.5507	12000	1	1	66	6	1	1	4	2	2	1	0	13.5507	12000	6	0
山西省	2	10.0768	1080	4	0	65	9	1	1	4	6	6	1	0	14.8727	30000	6	6
山西省	2	14.2877	20000	4	1	48	9	0	1	2	7	7	1	0	14.2877	20000	0	0
山西省	5	15.3581	42000	5	0	26	16	0	0	3	2	5	1	0	17.3056	162000	15	15
山西省	4	13.2877	10000	1	0	43	9	1	1	3	1	1	1	0	14.8727	30000	6	6
山西省	5	17.6096	200000	5	1	52	12	1	0	5	5	5	1	1	18.1946	300000	9	6
山西省	4	14.8727	30000	4	0	58	9	1	1	4	7	6	1	0	17.1946	150000	0	6
山西省	3	14.5507	24000	4	0	67	12	1	0	4	5	5	1	0	15.2877	40000	6	6
山西省	5	13.6662	13000	5	0	48	9	1	1	5	5	3	1	0	17.1946	150000	9	9
山西省	4	14.2877	20000	4	0	44	12	1	0	4	7	6	1	0	13.2877	10000	9	12
山西省	4	16.3581	84000	5	0	33	16	0	0	3	3	3	1	1	16.3581	84000	15	15
山西省	3	14.6096	25000	5	0	26	15	1	1	3	2	4	1	0	15.8727	60000	9	9
山西省	5	14.2877	20000	3	1	58	9	1	1	3	2	5	1	0	16.8727	120000	6	0
山西省	4	16.6096	100000	5	1	52	16	1	0	5	2	2	1	0	18.1946	300000	1	1
山西省	4	16.6096	100000	5	1	35	9	1	1	5	6	7	1	0	16.6096	100000	9	6
山西省	4	15.6096	50000	5	1	41	9	1	1	3	7	6	1	0	15.6096	50000	0	0
山西省	3	15.2877	40000	5	0	38	12	1	1	3	4	5	1	0	17.1946	150000	9	6
山西省	4	9.96578	1000	4	1	21	16	0	0	5	5	5	1	0	15.8727	60000	9	9
山西省	2	14.2877	20000	1	1	68	6	0	1	1	6	6	1	0	14.2877	20000	0	0
山西省	3	14.2877	20000	4	1	77	9	0	0	5	6	6	1	0	14.2877	20000	0	0
山西省	4	15.6096	50000	4	1	29	9	1	1	2	6	6	1	0	15.6096	50000	0	0
山西省	5	13.2877	10000	4	1	60	9	1	1	1	3	2	1	0	13.2877	10000	0	0
山西省	4	14.2877	20000	4	1	59	12	1	1	3	7	5	1	0	14.2877	20000	12	6
山西省	2	15.8727	60000	1	0	75	9	1	0	1	1	1	1	0	15.8727	60000	0	0
山西省	4	14.8727	30000	3	1	57	9	1	1	1	7	1	1	0	14.8727	30000	9	0
山西省	4	13.2877	10000	3	1	56	12	0	1	5	7	5	1	1	13.2877	10000	6	0
山西省	4	16.2877	80000	4	1	33	12	1	1	3	6	6	1	0	16.6096	100000	0	6
山西省	4	9.96578	1000	5	0	56	6	1	1	1	7	7	1	0	14.2877	20000	0	0
山西省	3	14.8727	30000	4	0	40	6	1	1	2	7	6	1	0	15.6096	50000	0	0
山西省	3	10.9658	2000	4	0	72	6	1	1	3	7	6	1	0	12.2877	5000	0	0
山西省	5	15.6096	50000	4	1	70	6	1	1	5	7	7	1	0	15.6096	50000	16	0
山西省	4	15.2877	40000	5	0	27	15	1	1	3	5	6	1	0	17.8727	240000	6	9
山西省	4	15.8727	60000	4	0	30	16	0	0	3	2	5	1	0	17.0102	132000	16	16
山西省	4	15.2877	40000	4	1	58	12	1	1	5	2	1	1	0	15.2877	40000	0	0
山西省	4	11.9658	4000	1	1	72	9	1	1	3	7	6	1	0	14.2877	20000	6	0
山西省	3	12.2877	5000	3	0	47	0	1	0	3	4	4	1	0	14.2877	20000	0	0
山西省	4	14.1357	18000	5	0	25	19	0	1	3	2	6	1	0	16.8727	120000	12	9
山西省	3	16.2877	80000	5	0	33	16	1	0	1	1	3	1	1	17.4576	180000	12	0
山西省	5	13.8727	15000	5	0	45	9	1	1	4	6	5	1	0	15.9882	65000	6	0
山西省	3	15.4576	45000	4	1	41	12	1	1	1	6	6	1	0	15.4576	45000	12	9
山西省	2	13.2877	10000	5	1	68	6	1	1	1	6	6	1	0	13.2877	10000	0	0
山西省	4	14.5507	24000	3	0	40	12	1	1	3	6	6	1	0	15.8727	60000	12	6
山西省	5	10.4919	1440	1	0	69	6	1	1	1	7	1	1	0	11.7731	3500	1	0
山西省	4	11.5507	3000	1	0	76	6	1	1	1	7	7	1	0	11.9658	4000	0	0
山西省	4	11.9658	4000	2	0	62	0	0	1	1	1	1	1	0	11.9658	4000	0	0
山西省	4	15.6096	50000	5	1	31	15	0	0	4	3	5	1	0	15.6096	50000	0	0
山西省	4	11.6439	3200	1	0	75	9	1	1	1	1	7	1	0	11.6439	3200	0	0
山西省	5	15.6096	50000	4	1	43	9	1	1	2	2	2	1	0	15.6096	50000	1	1
山西省	3	12.9658	8000	3	0	59	0	1	1	1	4	5	1	0	13.2877	10000	0	0
山西省	2	11.2288	2400	1	1	56	1	0	1	1	5	1	1	0	14.2877	20000	0	0
山西省	5	15.2877	40000	5	1	29	12	0	1	3	6	6	1	0	13.2877	10000	6	9
内蒙古自治区	1	13.2877	10000	3	1	31	6	0	1	1	3	3	1	0	14.8727	30000	6	6
内蒙古自治区	4	14.2877	20000	1	0	57	9	1	0	5	3	4	1	0	16.2877	80000	6	0
内蒙古自治区	3	12.4252	5500	2	0	64	0	1	1	1	6	1	1	0	13.2877	10000	0	9
内蒙古自治区	3	14.8727	30000	1	1	61	9	0	1	1	4	4	0	0	14.8727	30000	0	0
内蒙古自治区	3	15.6551	51600	1	1	66	9	1	0	5	1	1	1	0	16.6096	100000	9	6
内蒙古自治区	4	16.0951	70000	3	0	51	15	1	0	3	1	6	1	1	16.9882	130000	0	0
内蒙古自治区	3	11.9658	4000	1	1	69	9	1	1	1	1	1	1	0	12.9658	8000	0	0
内蒙古自治区	2	13.8727	15000	4	1	60	9	1	1	5	3	3	1	0	14.8727	30000	0	0
内蒙古自治区	5	14.9658	32000	3	1	45	9	1	1	2	5	5	1	0	14.9658	32000	0	0
内蒙古自治区	2	14.7461	27480	1	1	66	9	1	1	1	1	1	1	0	15.7471	55000	0	0
内蒙古自治区	3	15.0951	35000	2	1	59	12	1	1	1	2	3	1	0	15.0951	35000	0	0
内蒙古自治区	2	11.2288	2400	1	0	65	0	0	1	5	7	1	1	0	14.8727	30000	0	0
内蒙古自治区	3	14.8727	30000	5	1	61	9	1	1	1	1	3	1	0	15.6096	50000	9	0
内蒙古自治区	3	15.6096	50000	4	0	47	9	0	0	4	1	4	1	0	16.4576	90000	1	0
内蒙古自治区	2	14.2877	20000	2	1	64	12	0	1	5	5	3	1	0	14.2877	20000	0	0
内蒙古自治区	5	14.2447	19412	4	1	18	12	0	1	3	7	7	0	0	14.2877	20000	9	6
内蒙古自治区	3	14.8727	30000	4	1	58	6	1	0	1	4	4	1	0	14.8727	30000	0	0
内蒙古自治区	3	12.3163	5100	3	1	35	9	1	1	3	6	4	1	0	13.9658	16000	12	6
内蒙古自治区	3	15.6096	50000	1	0	51	9	1	1	1	4	1	1	0	15.6096	50000	0	0
内蒙古自治区	5	13.2877	10000	4	0	44	9	1	1	2	2	2	1	0	15.2877	40000	6	6
内蒙古自治区	4	13.8727	15000	4	0	51	6	1	1	1	7	7	1	0	14.8727	30000	0	0
内蒙古自治区	3	15.2877	40000	2	0	48	6	1	1	1	7	4	1	0	16.2877	80000	0	0
内蒙古自治区	4	14.6096	25000	2	1	69	9	1	1	1	6	6	1	0	14.6096	25000	6	0
内蒙古自治区	4	15.2877	40000	1	1	62	12	1	1	4	3	2	1	0	15.2877	40000	0	0
内蒙古自治区	2	13.5216	11760	1	1	70	6	1	1	5	1	1	1	0	14.5459	23920	0	0
内蒙古自治区	3	12.5507	6000	1	1	52	9	1	1	1	3	3	1	0	14.8727	30000	6	0
内蒙古自治区	3	14.8727	30000	4	1	48	9	1	1	1	6	3	1	0	15.2877	40000	6	6
内蒙古自治区	5	15.2877	40000	4	1	49	9	1	1	1	6	6	1	1	16.2877	80000	6	6
内蒙古自治区	5	13.2877	10000	3	1	57	9	0	1	1	1	1	1	0	13.8727	15000	6	6
内蒙古自治区	4	13.3987	10800	1	1	55	9	0	0	5	5	3	1	0	13.2288	9600	12	0
内蒙古自治区	1	12.5507	6000	1	0	69	0	1	1	5	7	1	1	0	13.2877	10000	0	0
内蒙古自治区	2	14.2877	20000	2	0	48	0	1	1	2	7	2	1	0	15.2877	40000	0	0
内蒙古自治区	3	13.1357	9000	1	1	68	6	1	1	4	1	1	1	0	14.1357	18000	6	0
内蒙古自治区	4	15.2877	40000	1	1	58	9	1	1	1	6	6	1	0	15.2877	40000	0	6
内蒙古自治区	5	12.2877	5000	1	1	76	12	1	1	5	7	1	1	0	13.2877	10000	0	0
内蒙古自治区	3	12.2877	5000	3	0	57	6	1	1	4	7	6	1	0	13.2877	10000	1	0
内蒙古自治区	5	14.8727	30000	1	1	64	9	1	1	5	1	1	1	0	14.8727	30000	0	0
内蒙古自治区	3	13.2877	10000	1	1	59	9	1	1	1	6	5	1	0	14.2877	20000	6	0
内蒙古自治区	4	14.7731	28000	4	1	56	12	1	1	4	2	2	1	0	14.7731	28000	0	0
内蒙古自治区	3	15.0951	35000	3	0	51	6	1	1	2	1	1	1	0	16.0951	70000	0	0
内蒙古自治区	5	14.8727	30000	5	0	52	9	1	1	2	1	1	1	0	13.8727	15000	6	0
内蒙古自治区	4	14.5507	24000	4	1	47	12	1	0	1	6	5	1	0	14.6096	25000	12	0
内蒙古自治区	3	11.5507	3000	2	1	46	0	1	1	1	7	1	1	0	11.5507	3000	0	0
内蒙古自治区	5	12.7731	7000	2	1	56	9	0	1	1	5	5	1	0	12.7731	7000	0	0
内蒙古自治区	5	13.8727	15000	1	0	67	0	1	1	1	4	1	1	0	14.1357	18000	0	0
内蒙古自治区	4	15.6096	50000	5	1	47	9	1	1	1	5	5	1	0	16.6096	100000	9	6
内蒙古自治区	2	14.8727	30000	3	1	57	9	1	1	3	5	3	0	0	14.8727	30000	0	0
内蒙古自治区	4	13.0362	8400	1	1	71	9	1	1	5	1	2	1	0	14.3987	21600	0	0
内蒙古自治区	1	11.1548	2280	1	0	72	6	1	1	1	1	1	1	0	12.1548	4560	0	0
内蒙古自治区	2	12.2877	5000	3	0	64	0	1	1	1	3	2	1	0	13.2877	10000	0	0
内蒙古自治区	5	9.67948	820	1	0	59	9	0	1	1	1	1	1	0	14.2877	20000	6	0
内蒙古自治区	3	13.8727	15000	5	0	60	6	1	1	4	5	1	1	1	14.8727	30000	0	0
内蒙古自治区	3	13.9658	16000	1	1	57	6	0	1	1	1	1	1	0	13.9658	16000	0	0
内蒙古自治区	4	7.56986	190	1	0	72	0	1	1	1	5	1	1	0	13.6618	12960	0	0
内蒙古自治区	5	12.2877	5000	1	1	67	6	1	1	3	6	5	0	0	13.2877	10000	0	0
内蒙古自治区	1	11.1548	2280	1	1	73	6	1	1	1	1	1	1	0	12.1548	4560	0	0
内蒙古自治区	4	13.6662	13000	1	1	64	9	1	1	2	4	1	1	0	14.2877	20000	0	0
内蒙古自治区	2	14.2877	20000	1	1	73	9	0	1	1	7	1	1	0	14.2877	20000	0	0
内蒙古自治区	2	12.2877	5000	1	1	80	6	1	1	1	1	1	1	0	12.7731	7000	0	0
内蒙古自治区	2	13.2877	10000	3	0	52	6	1	1	1	4	1	1	0	14.2877	20000	0	0
内蒙古自治区	1	13.0362	8400	1	1	82	6	1	1	5	1	1	1	0	14.7099	26800	1	0
内蒙古自治区	3	13.2877	10000	1	1	52	6	1	1	1	4	1	1	0	14.2877	20000	0	0
内蒙古自治区	4	12.5507	6000	1	0	65	0	0	1	1	6	6	1	0	12.5507	6000	0	0
内蒙古自治区	2	15.7471	55000	3	0	56	9	0	1	1	1	1	1	0	15.7471	55000	0	0
内蒙古自治区	2	12.5507	6000	1	1	76	6	1	1	1	1	1	1	0	13.2877	10000	0	0
内蒙古自治区	2	12.2877	5000	2	0	52	0	1	1	1	4	4	1	0	13.2877	10000	0	0
内蒙古自治区	2	10.9658	2000	1	1	52	9	1	1	1	4	5	1	0	15.2877	40000	6	6
内蒙古自治区	1	13.5507	12000	4	0	64	9	1	1	1	1	3	1	0	14.5507	24000	16	0
内蒙古自治区	3	13.2877	10000	4	1	51	9	1	1	5	3	4	1	0	13.2877	10000	0	0
内蒙古自治区	4	15.6096	50000	4	0	26	15	0	1	5	6	5	1	0	15.6096	50000	6	12
内蒙古自治区	3	14.4512	22400	1	1	63	12	1	1	1	7	1	1	0	15.6096	50000	6	0
内蒙古自治区	4	16.6096	100000	5	1	67	6	1	1	1	5	3	1	0	16.6096	100000	0	0
内蒙古自治区	3	13.0768	8640	1	0	73	9	0	1	1	1	1	1	0	13.0362	8400	0	0
辽宁省	4	14.8727	30000	4	0	61	9	0	0	1	5	3	1	1	16.4576	90000	0	0
辽宁省	3	13.7731	14000	1	1	73	0	0	0	4	7	6	0	0	14.2877	20000	0	0
辽宁省	4	14.2877	20000	5	0	67	6	1	1	4	4	4	1	0	15.2877	40000	6	6
辽宁省	4	13.2877	10000	4	1	54	6	1	1	4	6	3	1	0	13.8727	15000	0	0
辽宁省	4	15.8727	60000	1	1	94	16	1	0	1	1	1	1	0	15.8727	60000	9	6
辽宁省	2	17.6096	200000	5	1	39	15	1	0	1	5	5	1	1	17.6096	200000	9	9
辽宁省	2	13.4252	11000	1	0	71	6	1	1	1	6	2	0	0	14.4252	22000	0	0
辽宁省	5	17.1946	150000	5	0	32	16	0	0	4	4	5	1	1	17.1946	150000	16	12
辽宁省	3	14.8727	30000	5	0	27	15	1	0	3	6	5	1	0	14.8727	30000	15	15
辽宁省	4	14.8727	30000	1	1	79	15	1	0	2	6	2	1	0	15.8727	60000	0	0
辽宁省	4	15.8727	60000	5	0	46	0	1	0	5	3	4	1	0	16.8727	120000	9	6
辽宁省	4	15.6096	50000	4	0	41	15	0	0	3	1	5	1	0	15.6096	50000	9	9
辽宁省	4	15.6096	50000	5	1	34	12	1	0	2	6	6	1	0	15.6096	50000	9	6
辽宁省	4	15.7471	55000	5	1	31	12	0	0	3	3	5	0	0	15.7471	55000	12	12
辽宁省	3	15.2877	40000	5	1	40	6	0	1	1	1	5	0	0	15.2877	40000	0	0
辽宁省	3	14.8727	30000	2	0	78	9	0	0	2	5	2	1	0	14.8727	30000	0	0
辽宁省	4	16.5507	96000	5	0	52	16	1	0	3	1	3	1	0	17.4576	180000	6	0
辽宁省	4	14.4252	22000	4	1	79	6	1	1	5	6	6	1	0	15.2877	40000	0	0
辽宁省	3	15.8727	60000	4	0	32	12	1	0	1	2	6	1	0	17.1946	150000	9	6
辽宁省	4	16.0951	70000	5	1	33	0	1	0	4	3	3	1	0	16.4576	90000	9	9
辽宁省	4	13.6662	13000	4	1	22	16	0	1	4	1	5	0	0	15.4576	45000	9	12
辽宁省	4	11.5507	3000	5	0	64	9	1	1	5	5	6	1	0	14.8727	30000	0	0
辽宁省	4	15.9882	65000	2	0	36	15	0	0	4	6	6	1	1	15.9882	65000	6	9
辽宁省	3	14.8727	30000	5	1	43	15	1	0	1	4	4	1	0	16.0951	70000	6	6
辽宁省	5	16.0951	70000	5	1	41	12	1	1	1	1	5	1	0	16.4576	90000	12	6
辽宁省	3	15.1357	36000	1	1	74	12	1	0	5	7	7	1	0	15.1357	36000	1	1
辽宁省	5	16.6096	100000	5	1	28	16	0	0	3	1	5	1	0	17.6096	200000	9	9
辽宁省	3	14.2877	20000	1	1	67	6	1	1	1	6	6	1	0	15.2877	40000	6	6
辽宁省	4	15.8727	60000	5	1	31	16	1	0	4	1	3	1	0	16.6096	100000	12	12
辽宁省	3	15.6096	50000	5	0	32	19	1	0	5	3	5	1	0	16.8727	120000	12	6
辽宁省	5	16.6096	100000	4	0	48	16	1	0	5	1	3	1	0	17.1946	150000	12	12
辽宁省	1	11.5507	3000	3	1	51	6	0	1	1	5	2	1	0	11.5507	3000	0	0
辽宁省	5	14.8727	30000	5	0	23	15	0	0	4	2	5	1	0	14.8727	30000	9	6
辽宁省	3	14.1163	17760	5	1	48	9	0	0	4	7	3	1	1	15.1163	35520	12	0
辽宁省	5	15.4252	44000	1	1	83	6	1	0	1	1	1	1	0	16.4252	88000	0	0
辽宁省	5	15.8727	60000	5	1	42	6	0	0	2	1	4	1	1	15.8727	60000	6	6
辽宁省	4	15.8727	60000	5	1	26	15	1	0	3	1	3	1	0	15.8727	60000	6	6
辽宁省	5	15.2877	40000	4	0	57	9	1	1	1	1	3	1	0	15.8727	60000	0	0
辽宁省	2	15.2877	40000	2	1	82	12	0	0	1	4	4	1	0	15.2877	40000	12	12
辽宁省	2	14.6096	25000	1	0	80	0	1	0	1	1	1	1	0	15.6096	50000	0	0
辽宁省	4	15.0951	35000	1	0	73	9	0	0	3	7	7	1	0	15.0951	35000	12	0
辽宁省	4	14.2877	20000	5	0	50	12	1	0	5	6	6	1	0	16.2877	80000	6	6
辽宁省	2	10.2715	1236	1	0	71	6	1	1	1	6	6	0	0	13.2877	10000	6	6
辽宁省	4	15.0868	34800	5	0	34	0	1	0	4	6	6	1	0	16.2877	80000	0	0
辽宁省	5	15.8727	60000	5	1	33	6	1	1	3	4	4	1	1	13.2877	10000	9	9
辽宁省	4	15.392	43000	1	1	83	16	0	0	4	6	1	1	1	15.3581	42000	6	0
辽宁省	3	15.6096	50000	5	0	24	16	0	0	3	3	5	1	0	15.6096	50000	9	12
辽宁省	2	15.6096	50000	4	0	69	12	0	0	5	7	2	1	0	15.6096	50000	1	0
辽宁省	4	14.2877	20000	2	0	59	6	1	1	3	1	1	1	0	15.2877	40000	6	0
辽宁省	4	15.8727	60000	5	1	48	12	1	0	4	2	5	1	0	16.7207	108000	6	0
辽宁省	4	15.8727	60000	4	1	53	16	1	0	3	3	4	1	1	16.7207	108000	12	0
辽宁省	3	14.8727	30000	4	1	62	15	1	0	1	3	3	1	0	15.2877	40000	0	0
辽宁省	4	15.5507	48000	4	0	73	6	1	0	4	2	3	1	0	15.2877	40000	0	0
辽宁省	3	16.7471	110000	5	1	58	15	1	0	3	7	2	1	1	17.4576	180000	6	1
辽宁省	3	13.5507	12000	5	0	56	12	1	0	3	1	1	1	0	15.0951	35000	6	6
辽宁省	1	13.4252	11000	4	0	66	6	0	0	4	1	3	1	0	13.4252	11000	6	0
辽宁省	3	14.6096	25000	5	0	38	6	1	1	1	3	1	1	0	15.7471	55000	6	0
辽宁省	3	14.8727	30000	4	1	39	15	1	0	5	3	3	1	0	16.0951	70000	9	9
辽宁省	4	16.2877	80000	5	1	51	12	1	1	4	5	5	1	0	16.2877	80000	6	6
辽宁省	4	11.9658	4000	1	1	68	9	0	0	5	7	7	0	0	12.5507	6000	0	0
辽宁省	1	16.2877	80000	1	0	85	12	1	0	4	1	7	1	0	16.5507	96000	0	0
辽宁省	3	15.2877	40000	1	1	72	9	1	1	2	4	3	1	0	15.8727	60000	6	6
辽宁省	2	12.7731	7000	1	1	79	6	0	1	1	1	1	0	0	12.7731	7000	1	1
辽宁省	5	15.2877	40000	1	1	67	9	1	0	5	1	2	1	0	16.2877	80000	6	0
辽宁省	4	15.2877	40000	5	0	28	16	1	0	4	3	6	1	1	16.2877	80000	12	9
辽宁省	4	16.6096	100000	4	1	51	16	1	0	4	7	6	1	1	17.6096	200000	9	6
辽宁省	4	9.96578	1000	2	1	56	6	0	1	5	7	2	0	0	9.96578	1000	6	0
辽宁省	3	16.6096	100000	5	1	56	15	1	0	3	1	6	1	1	17.1946	150000	15	15
辽宁省	4	15.8727	60000	4	0	71	12	1	0	5	1	5	1	0	16.2877	80000	6	6
辽宁省	4	14.6096	25000	2	1	64	12	1	0	5	5	5	1	0	15.6096	50000	0	0
辽宁省	4	14.8727	30000	1	1	72	9	1	0	4	2	1	1	0	15.8727	60000	6	6
辽宁省	3	14.8727	30000	4	0	30	12	0	0	3	7	5	0	1	16.2877	80000	6	6
辽宁省	3	16.6096	100000	4	1	34	9	1	1	3	3	3	1	0	17.1946	150000	9	9
辽宁省	4	16.8727	120000	5	1	40	16	1	0	2	2	5	1	0	17.6096	200000	6	6
辽宁省	4	16.2877	80000	5	1	41	12	1	0	4	1	3	1	1	16.6096	100000	9	12
辽宁省	4	15.8727	60000	4	1	45	12	1	0	5	3	4	1	0	16.6096	100000	6	9
辽宁省	4	14.5507	24000	1	0	64	12	1	0	3	7	7	0	0	15.6096	50000	0	0
辽宁省	3	13.6662	13000	5	1	66	9	1	1	3	5	1	1	1	13.7731	14000	0	0
辽宁省	5	14.8727	30000	5	1	75	16	0	0	4	4	5	1	1	16.2877	80000	0	0
辽宁省	2	13.5507	12000	1	0	64	0	1	0	5	1	1	1	0	14.5507	24000	6	0
辽宁省	2	13.2877	10000	2	0	54	9	0	0	3	1	1	1	0	13.2877	10000	6	0
辽宁省	3	15.2877	40000	5	0	33	15	0	0	3	5	6	1	0	15.6096	50000	9	9
辽宁省	5	18.9316	500000	2	0	25	16	0	0	5	6	6	1	0	19.1946	600000	9	9
辽宁省	3	14.6096	25000	1	1	76	9	1	0	5	1	7	1	0	15.8727	60000	0	0
辽宁省	3	12.2877	5000	5	0	47	9	1	1	1	7	1	1	0	12.5507	6000	6	6
辽宁省	3	17.1946	150000	4	1	53	15	1	0	5	4	4	1	0	17.6096	200000	12	6
辽宁省	4	15.3581	42000	5	0	71	12	1	0	4	3	3	1	0	14.8727	30000	1	6
辽宁省	3	15.6096	50000	3	1	42	12	1	0	1	1	5	1	0	15.8727	60000	9	9
辽宁省	4	16.0102	66000	1	1	90	9	0	0	5	6	5	1	0	16.0102	66000	0	0
辽宁省	3	14.3987	21600	5	0	58	0	1	0	5	4	3	1	0	15.4767	45600	0	0
辽宁省	4	13.6662	13000	2	0	73	0	1	1	4	7	3	1	0	13.6662	13000	0	0
辽宁省	3	14.2877	20000	4	1	74	12	1	0	2	7	7	1	0	15.6096	50000	9	6
辽宁省	4	16.0951	70000	4	0	33	16	0	0	3	5	6	1	0	16.0951	70000	9	9
辽宁省	3	15.2877	40000	4	1	65	9	0	0	5	3	3	1	0	15.2877	40000	0	0
辽宁省	3	12.2877	5000	1	0	66	6	1	1	3	6	2	1	0	13.2877	10000	0	0
辽宁省	2	12.3987	5400	1	0	75	0	0	1	1	7	7	0	0	12.3987	5400	0	0
辽宁省	5	14.2877	20000	5	1	21	15	0	1	5	3	6	1	0	16.6096	100000	9	9
辽宁省	5	15.2877	40000	5	1	47	9	1	1	4	7	7	1	0	15.6096	50000	6	6
辽宁省	5	13.8727	15000	5	0	25	12	0	0	3	2	4	1	0	13.8727	15000	6	6
辽宁省	3	14.8727	30000	5	0	71	12	0	0	3	1	1	1	1	14.8727	30000	6	0
辽宁省	4	15.8727	60000	5	0	36	16	1	0	3	1	5	1	0	16.2877	80000	9	9
辽宁省	4	15.6096	50000	5	1	22	12	1	0	4	4	5	1	0	16.2877	80000	9	9
辽宁省	3	13.6662	13000	4	1	65	9	1	0	5	7	6	1	0	13.6662	13000	0	0
辽宁省	3	15.6096	50000	5	1	27	16	1	0	5	1	5	1	0	16.6096	100000	6	6
辽宁省	4	15.6096	50000	5	1	40	12	0	0	5	2	6	1	1	15.8727	60000	9	9
辽宁省	3	14.8727	30000	3	0	72	9	1	0	4	3	3	1	0	15.2877	40000	1	0
辽宁省	5	15.183	37200	5	1	64	12	0	0	5	1	6	1	0	15.183	37200	6	0
辽宁省	2	15.2877	40000	5	1	26	16	0	0	1	1	5	1	0	15.2877	40000	9	9
辽宁省	4	14.9658	32000	4	0	53	9	0	0	1	5	6	1	1	15.3581	42000	6	6
辽宁省	4	15.6096	50000	5	1	56	6	1	1	1	3	3	0	0	16.0951	70000	6	6
辽宁省	3	14.6096	25000	1	0	74	9	1	0	4	1	1	1	0	15.8727	60000	6	1
辽宁省	4	16.2877	80000	4	0	26	16	1	0	4	5	5	1	0	16.7471	110000	12	9
辽宁省	4	16.6096	100000	4	1	48	16	1	0	3	3	3	1	0	17.1946	150000	9	12
辽宁省	4	15.8727	60000	5	1	70	16	1	0	2	3	3	1	0	15.8727	60000	1	0
辽宁省	5	14.5507	24000	1	0	60	6	1	0	3	1	1	1	0	15.6096	50000	0	0
辽宁省	5	15.2877	40000	5	0	34	15	1	0	3	2	4	1	0	16.6096	100000	12	9
辽宁省	4	15.6096	50000	5	1	27	15	1	1	3	1	5	1	1	15.6096	50000	9	9
辽宁省	3	15.0951	35000	4	0	55	9	1	1	1	6	6	1	0	15.0951	35000	0	0
辽宁省	4	14.8727	30000	1	1	66	9	1	0	4	1	3	1	0	14.8727	30000	9	12
辽宁省	4	14.2877	20000	1	0	38	9	1	1	5	1	1	0	0	16.2877	80000	6	6
辽宁省	2	12.5507	6000	1	0	52	12	1	1	4	6	6	1	0	14.6096	25000	6	6
辽宁省	4	15.8727	60000	5	1	33	16	1	0	2	1	4	1	0	16.6096	100000	12	9
辽宁省	4	14.9658	32000	1	1	58	12	1	0	4	6	5	0	0	15.6096	50000	6	0
辽宁省	5	14.8727	30000	5	0	38	15	0	0	3	4	4	1	0	14.8727	30000	6	6
辽宁省	4	15.0362	33600	5	0	72	9	1	0	3	3	3	1	1	16.0319	67000	6	0
辽宁省	4	15.6096	50000	4	0	30	16	1	0	4	3	5	1	0	16.8727	120000	12	12
辽宁省	3	15.2877	40000	2	1	56	9	1	1	1	1	1	1	0	15.9882	65000	6	0
辽宁省	4	15.8727	60000	4	0	31	15	1	0	4	3	5	1	0	16.8727	120000	12	12
辽宁省	2	13.6096	12500	5	1	58	12	1	1	5	1	1	1	0	14.6096	25000	1	0
辽宁省	4	14.8727	30000	1	1	67	6	1	1	5	7	7	1	0	14.8727	30000	0	0
辽宁省	5	15.5507	48000	5	0	55	15	1	0	5	3	3	1	0	16.5507	96000	9	0
辽宁省	3	14.5507	24000	4	0	41	9	1	1	2	2	5	0	1	15.6096	50000	9	6
辽宁省	4	12.9658	8000	4	0	48	6	1	1	1	7	7	1	0	13.8727	15000	0	6
辽宁省	4	14.6096	25000	5	1	52	12	1	0	5	6	2	1	1	15.7471	55000	6	6
辽宁省	5	15.8727	60000	5	1	33	12	1	1	1	4	3	0	1	15.8727	60000	9	9
辽宁省	4	14.2877	20000	4	0	47	6	1	1	1	3	3	1	0	14.2877	20000	6	6
辽宁省	4	14.2877	20000	4	0	59	12	1	1	2	3	3	1	0	16.0951	70000	12	9
辽宁省	3	14.5507	24000	4	0	76	6	0	1	3	2	2	1	0	14.5507	24000	0	0
辽宁省	3	14.92	31000	5	0	64	9	1	0	5	7	3	1	0	15.8727	60000	6	6
辽宁省	4	15.1357	36000	4	0	61	9	1	0	1	5	5	1	0	16.2877	80000	6	0
辽宁省	4	15.2877	40000	5	1	32	9	1	1	1	1	1	1	0	15.6096	50000	6	6
辽宁省	4	15.1357	36000	1	1	78	9	1	0	1	7	1	1	0	15.5507	48000	0	0
辽宁省	3	14.5507	24000	5	0	57	9	1	0	4	1	3	1	0	15.8727	60000	9	9
辽宁省	2	13.0362	8400	1	0	75	6	0	0	4	1	3	1	0	13.0362	8400	0	0
辽宁省	4	15.2877	40000	5	0	22	9	1	1	2	1	3	0	0	16.2877	80000	9	9
辽宁省	4	15.0951	35000	5	0	49	9	1	0	5	7	6	1	1	15.0951	35000	9	12
辽宁省	4	16.2877	80000	5	0	39	9	1	0	4	5	5	1	0	17.1946	150000	6	9
辽宁省	3	14.6096	25000	4	0	65	9	0	0	5	7	4	1	0	14.6096	25000	0	0
辽宁省	1	16.0951	70000	5	0	70	15	1	0	1	1	1	1	1	16.7471	110000	0	0
辽宁省	3	14.8727	30000	2	1	72	9	1	0	5	3	3	1	0	15.8727	60000	6	0
辽宁省	3	14.7524	27600	5	1	56	9	1	0	1	3	3	1	0	14.7524	27600	0	0
辽宁省	2	16.0951	70000	1	1	66	19	1	0	5	2	5	1	0	16.8727	120000	0	0
辽宁省	3	17.1946	150000	5	1	60	16	1	0	5	1	5	1	0	18.1946	300000	0	0
辽宁省	4	14.5507	24000	5	0	51	12	1	0	5	5	5	1	0	14.2877	20000	9	6
辽宁省	3	16.6096	100000	5	0	28	15	1	1	4	6	5	1	0	17.1946	150000	12	9
辽宁省	3	15.8727	60000	5	0	22	15	0	0	4	5	6	1	0	16.8727	120000	12	9
辽宁省	3	15.6096	50000	1	1	75	16	1	0	5	7	6	1	1	15.6096	50000	6	0
辽宁省	3	15.5507	48000	1	0	66	12	1	0	4	1	5	1	0	19.68	840000	0	0
辽宁省	4	17.8727	240000	5	1	31	16	1	1	3	3	5	1	1	18.1946	300000	9	9
辽宁省	3	15.3581	42000	1	1	69	9	0	0	5	1	6	1	0	15.3581	42000	12	6
辽宁省	3	14.4767	22800	3	0	69	9	0	0	1	4	5	1	0	14.4767	22800	6	6
辽宁省	3	16.0951	70000	5	1	24	15	0	0	4	1	5	1	0	16.0951	70000	12	6
辽宁省	4	15.6096	50000	5	1	57	9	1	1	4	6	3	1	0	16.4576	90000	0	0
辽宁省	4	15.2877	40000	5	0	46	16	0	0	4	2	4	1	0	15.2877	40000	6	6
辽宁省	4	19.417	700000	5	0	42	16	1	0	5	2	3	1	1	16.9882	130000	15	15
辽宁省	5	17.1946	150000	5	0	28	15	1	1	1	1	6	1	0	18.0426	270000	6	6
辽宁省	3	14.8727	30000	5	0	53	15	1	0	5	1	1	1	1	15.2877	40000	1	6
辽宁省	3	14.8727	30000	2	0	53	6	1	0	3	1	2	1	0	15.6096	50000	0	0
辽宁省	3	14.8727	30000	5	0	42	15	1	0	2	1	1	1	0	15.8727	60000	6	0
辽宁省	5	13.8727	15000	5	0	62	9	1	0	3	7	5	1	0	15.0951	35000	6	0
辽宁省	4	15.6096	50000	4	1	65	15	1	0	5	4	5	1	0	16.0951	70000	6	6
辽宁省	4	15.2297	38424	1	0	78	12	0	0	5	2	2	1	0	16.4246	87960	0	0
辽宁省	3	14.2877	20000	5	0	58	12	1	0	4	7	6	1	0	15.6096	50000	6	0
辽宁省	4	15.1357	36000	5	0	34	16	1	0	3	2	6	1	0	15.1357	36000	6	6
辽宁省	3	14.1357	18000	5	1	21	15	0	1	4	1	5	1	0	16.6096	100000	9	6
辽宁省	3	15.5507	48000	2	1	69	9	1	0	4	6	6	1	0	16.5507	96000	0	0
辽宁省	3	15.6096	50000	5	0	78	12	0	0	4	2	2	1	0	15.6096	50000	0	0
辽宁省	3	15.4576	45000	5	1	48	12	0	0	3	5	6	1	0	15.4576	45000	6	9
辽宁省	3	15.2877	40000	4	0	59	9	1	1	4	6	6	1	0	15.2877	40000	9	0
辽宁省	3	14.5507	24000	1	0	65	6	1	0	3	7	7	1	0	15.6096	50000	0	0
辽宁省	4	13.5507	12000	4	1	75	9	1	1	4	6	5	1	0	13.5507	12000	0	0
辽宁省	5	15.1357	36000	5	1	59	12	1	0	5	1	3	1	0	15.7366	54600	0	0
辽宁省	4	14.4893	23000	4	0	49	9	0	0	2	1	1	1	0	16.2877	80000	6	0
辽宁省	4	15.8727	60000	5	1	47	16	0	0	5	6	6	1	0	15.6096	50000	15	9
辽宁省	4	16.6096	100000	5	1	41	16	1	0	2	1	1	1	0	17.4576	180000	9	6
辽宁省	4	14.8727	30000	1	1	76	9	1	0	4	5	5	1	0	14.8727	30000	1	0
辽宁省	2	15.2877	40000	2	1	74	9	1	0	1	6	6	1	0	16.2877	80000	6	0
辽宁省	4	11.5507	3000	5	0	47	12	1	0	5	7	1	1	0	13.2877	10000	12	12
辽宁省	4	15.1357	36000	1	1	78	6	1	0	1	7	3	1	0	15.183	37200	0	0
辽宁省	2	14.5507	24000	1	0	71	9	0	0	1	4	4	1	0	14.5507	24000	0	0
辽宁省	4	14.1357	18000	5	0	24	16	0	0	4	2	5	0	0	14.2877	20000	15	12
辽宁省	3	15.183	37200	1	1	68	9	1	0	1	1	1	1	0	15.183	37200	12	0
辽宁省	4	14.8727	30000	4	0	58	12	0	0	4	2	1	1	1	14.8727	30000	6	0
辽宁省	2	15.7471	55000	4	1	52	12	0	0	2	6	6	1	1	16.2877	80000	0	6
辽宁省	5	13.2877	10000	5	1	44	16	1	0	4	3	5	1	1	17.1946	150000	6	0
辽宁省	4	14.1357	18000	5	0	46	12	1	0	5	7	7	1	1	16.1357	72000	9	6
辽宁省	3	14.6096	25000	5	1	39	9	0	0	5	5	3	0	0	14.6096	25000	12	9
辽宁省	4	14.7207	27000	4	0	59	12	0	0	4	6	6	1	0	14.7207	27000	0	0
辽宁省	3	15.6096	50000	5	0	50	15	1	0	4	6	5	1	0	16.8727	120000	9	12
辽宁省	2	14.4893	23000	5	0	67	6	0	1	3	2	2	0	0	14.4893	23000	0	0
辽宁省	3	13.6662	13000	4	1	70	0	0	1	4	6	4	1	0	13.6662	13000	0	0
辽宁省	3	15.9882	65000	3	1	61	15	1	0	1	2	3	1	0	16.786	113000	0	0
辽宁省	3	15.6096	50000	5	1	29	16	0	0	2	1	5	0	0	15.6096	50000	15	15
辽宁省	4	16.1357	72000	5	0	48	16	1	0	4	5	5	1	0	17.1357	144000	9	0
辽宁省	4	14.8727	30000	4	1	42	9	1	1	4	5	4	1	0	15.8727	60000	6	0
辽宁省	3	13.5507	12000	1	0	68	9	0	0	3	7	3	1	0	13.5507	12000	6	0
辽宁省	5	14.8727	30000	5	1	53	12	0	0	5	7	7	1	0	16.6096	100000	12	9
辽宁省	5	17.1946	150000	5	0	36	16	0	0	2	2	3	1	1	17.1946	150000	9	9
辽宁省	5	15.2877	40000	5	1	37	16	0	0	5	6	6	1	0	15.2877	40000	6	9
辽宁省	4	15.9012	61200	3	1	57	12	1	0	4	7	6	1	0	16.8727	120000	12	12
辽宁省	3	15.2877	40000	4	0	47	9	1	0	1	2	5	1	0	16.0951	70000	9	9
辽宁省	3	14.8727	30000	5	0	71	9	1	0	1	1	3	1	0	15.2877	40000	0	0
辽宁省	4	15.7207	54000	5	1	65	16	1	0	1	1	3	1	0	16.7987	114000	1	0
辽宁省	4	14.2877	20000	4	0	58	9	1	0	5	2	3	1	1	15.6096	50000	1	1
辽宁省	4	14.5507	24000	5	0	56	15	1	0	3	1	5	1	0	16.5507	96000	9	9
辽宁省	3	16.6096	100000	4	1	42	15	1	0	3	2	5	1	0	17.4576	180000	6	0
辽宁省	4	16.0951	70000	5	1	48	9	1	0	1	1	1	1	0	16.6096	100000	0	0
辽宁省	3	15.2877	40000	5	1	58	9	1	0	1	1	3	1	0	15.8727	60000	0	0
辽宁省	4	15.8727	60000	3	1	50	6	1	1	1	1	3	1	0	15.6096	50000	0	6
辽宁省	3	15.1357	36000	3	1	64	6	1	0	4	1	1	1	0	15.8727	60000	0	0
辽宁省	3	15.2877	40000	1	0	89	0	0	0	1	1	1	1	0	15.2877	40000	0	0
辽宁省	3	15.2877	40000	3	1	40	12	1	0	4	2	5	1	0	14.8727	30000	9	9
辽宁省	4	14.8138	28800	5	1	61	9	0	0	5	1	4	1	0	14.8138	28800	0	0
辽宁省	3	15.8727	60000	5	1	66	16	1	0	5	2	2	1	0	16.4576	90000	1	0
辽宁省	1	14.2877	20000	1	1	51	6	0	0	1	1	1	1	0	14.2877	20000	0	0
辽宁省	4	15.8727	60000	5	1	35	16	1	0	5	3	5	1	1	17.0951	140000	12	12
辽宁省	5	14.8727	30000	4	1	54	9	1	0	5	2	3	1	0	17.1946	150000	9	6
辽宁省	4	14.5507	24000	5	1	56	9	0	0	5	1	1	1	0	14.5507	24000	6	0
辽宁省	4	14.8727	30000	4	1	39	12	0	0	4	5	6	1	0	14.8727	30000	9	9
辽宁省	2	14.8727	30000	4	0	57	0	1	0	5	2	1	1	0	17.1946	150000	0	0
辽宁省	2	14.2877	20000	3	1	58	9	0	0	1	1	3	1	0	14.2877	20000	12	9
辽宁省	4	16.8727	120000	5	1	48	12	1	1	4	3	5	1	0	17.6096	200000	6	6
辽宁省	3	15.6096	50000	4	1	45	15	0	0	3	5	7	1	1	15.6096	50000	6	9
辽宁省	4	15.6096	50000	5	1	27	15	0	0	4	1	5	1	0	16.8727	120000	12	12
辽宁省	4	16.2877	80000	5	1	32	16	0	0	3	2	5	1	0	16.8727	120000	9	9
辽宁省	4	15.7207	54000	5	0	60	16	1	0	1	1	3	1	0	16.8727	120000	0	0
辽宁省	5	15.2877	40000	5	1	36	9	1	0	3	5	3	0	0	15.2877	40000	6	6
辽宁省	4	15.6096	50000	5	1	41	16	1	0	4	2	5	1	1	16.6096	100000	15	12
辽宁省	3	14.5507	24000	5	0	22	16	0	1	5	2	6	1	0	15.6096	50000	12	9
辽宁省	5	16.0951	70000	4	1	57	9	1	0	1	4	5	1	0	16.3581	84000	0	0
辽宁省	4	14.5507	24000	5	0	67	9	0	0	3	2	3	1	0	14.6096	25000	0	0
辽宁省	1	14.9882	32500	5	1	58	12	1	0	1	1	2	1	0	15.8727	60000	16	6
辽宁省	3	14.5507	24000	4	0	49	16	1	0	2	2	2	1	1	15.5507	48000	6	9
辽宁省	4	14.6096	25000	5	0	61	12	0	0	2	5	5	1	0	14.2877	20000	6	6
辽宁省	3	14.2877	20000	3	0	63	9	0	0	1	6	3	1	0	15.6096	50000	0	0
辽宁省	4	14.8727	30000	2	1	44	12	0	0	4	2	5	1	0	14.8727	30000	6	6
辽宁省	5	16.8727	120000	5	0	36	16	1	0	3	1	3	1	1	17.6096	200000	15	12
辽宁省	5	15.8727	60000	5	0	30	16	1	0	1	1	5	1	1	16.9882	130000	12	12
辽宁省	1	14.7834	28200	1	1	84	0	1	0	5	7	2	1	0	15.7207	54000	0	0
辽宁省	4	16.2877	80000	5	1	50	15	1	0	3	2	5	1	1	17.1946	150000	9	6
辽宁省	4	15.5507	48000	5	0	35	0	1	0	5	4	5	1	0	16.7207	108000	9	6
辽宁省	2	15.6096	50000	1	0	83	6	0	0	5	1	2	1	0	15.6096	50000	0	0
辽宁省	4	17.1946	150000	5	0	25	16	0	0	3	1	3	1	0	17.6096	200000	12	12
辽宁省	2	14.8727	30000	5	0	59	12	1	0	1	1	3	1	0	16.3581	84000	6	0
辽宁省	4	16.0951	70000	4	1	31	15	1	0	3	3	5	1	1	16.7471	110000	12	9
辽宁省	5	14.5507	24000	4	1	51	9	1	0	1	1	1	1	0	14.5507	24000	6	9
辽宁省	3	14.2877	20000	5	0	46	12	1	0	2	3	2	1	1	16.0951	70000	9	9
辽宁省	3	14.8727	30000	1	1	61	9	0	0	1	1	1	1	0	14.8727	30000	0	0
辽宁省	5	15.0362	33600	1	1	66	9	1	0	2	7	6	1	0	16.1357	72000	0	0
辽宁省	4	15.6096	50000	5	1	34	12	1	0	1	2	5	1	0	15.8727	60000	0	0
辽宁省	4	15.8727	60000	4	0	18	15	0	0	1	1	6	1	0	15.8727	60000	9	6
辽宁省	3	15.8727	60000	5	1	33	9	1	1	5	7	3	1	0	15.9882	65000	6	6
辽宁省	2	14.5507	24000	1	0	74	6	1	0	5	1	1	1	0	15.8727	60000	1	0
辽宁省	4	15.8727	60000	5	0	30	6	1	1	1	1	1	1	0	15.8727	60000	0	0
辽宁省	2	16.6096	100000	5	0	36	15	0	1	3	1	3	1	1	16.6096	100000	9	9
辽宁省	3	16.8727	120000	5	1	39	15	1	0	1	1	1	1	1	17.1946	150000	9	6
江苏省	5	13.2877	10000	1	0	63	0	0	0	5	2	2	1	0	13.2877	10000	0	0
江苏省	3	15.8727	60000	5	1	77	12	1	0	2	1	5	1	0	15.8727	60000	0	0
江苏省	5	16.3581	84000	5	1	29	16	0	0	3	3	6	1	1	17.6096	200000	15	6
江苏省	3	15.0951	35000	2	1	54	6	1	1	5	7	6	1	0	15.8727	60000	0	0
江苏省	4	15.6096	50000	5	1	71	9	1	0	5	7	6	1	0	16.3752	85000	0	0
江苏省	4	15.6096	50000	4	1	63	12	1	1	1	5	1	1	0	17.6096	200000	6	0
江苏省	4	15.0951	35000	5	0	66	9	1	0	3	6	6	1	0	16.1357	72000	1	6
江苏省	4	14.8727	30000	1	0	71	6	0	0	4	5	3	1	0	14.8727	30000	16	19
江苏省	3	17.1058	141042	5	1	45	16	1	0	5	3	3	1	0	17.6096	200000	12	1
江苏省	3	7.64386	200	1	0	72	0	1	1	5	1	1	1	0	9.96578	1000	6	0
江苏省	4	12.2877	5000	5	0	23	16	0	1	4	6	6	1	1	16.2877	80000	12	0
江苏省	5	16.6096	100000	2	1	43	6	1	1	1	1	1	1	0	16.6096	100000	0	1
江苏省	3	16.6096	100000	5	1	67	15	1	0	5	1	3	1	0	17.6096	200000	0	0
江苏省	3	14.5507	24000	2	0	49	0	1	0	1	2	4	1	0	14.5507	24000	0	9
江苏省	3	14.8727	30000	5	0	46	9	0	1	5	7	6	1	0	14.8727	30000	6	0
江苏省	3	14.8727	30000	3	0	49	12	1	0	5	7	6	1	0	17.1946	150000	9	9
江苏省	2	14.2877	20000	4	0	59	6	1	1	4	5	6	1	0	14.2877	20000	12	6
江苏省	4	19.7796	900000	1	0	68	0	1	1	1	4	2	1	0	14.8727	30000	0	0
江苏省	4	23.2523	9991618	5	0	20	15	0	1	2	3	5	1	0	16.6096	100000	9	6
江苏省	2	15.5507	48000	2	0	39	12	1	0	3	1	4	1	0	16.6096	100000	9	6
江苏省	5	14.8727	30000	5	0	76	9	0	0	5	1	7	1	0	14.8727	30000	0	0
江苏省	3	11.5793	3060	1	0	70	0	1	1	5	7	7	1	0	17.7471	220000	1	0
江苏省	5	16.6096	100000	5	1	57	16	1	0	5	6	6	1	1	16.6096	100000	12	1
江苏省	2	12.5507	6000	5	0	59	9	1	1	2	7	3	1	0	15.6096	50000	0	0
江苏省	3	15.1357	36000	5	0	73	6	1	0	5	1	3	1	0	16.1357	72000	0	0
江苏省	4	15.8727	60000	4	0	33	15	0	0	3	4	3	1	0	15.8727	60000	9	6
江苏省	3	16.6096	100000	4	1	40	16	1	0	4	6	5	1	0	16.6096	100000	16	12
江苏省	4	15.6096	50000	5	0	52	9	1	1	3	6	5	1	0	16.9882	130000	6	0
江苏省	4	15.8727	60000	4	0	29	16	0	1	3	1	5	1	1	15.8727	60000	6	6
江苏省	3	15.4576	45000	4	1	39	9	0	1	3	3	3	1	0	15.8727	60000	9	6
江苏省	4	16.3752	85000	5	0	31	16	1	0	4	6	6	1	0	17.6096	200000	6	9
江苏省	5	16.2877	80000	4	1	30	9	1	0	3	1	7	1	1	17.6096	200000	9	6
江苏省	4	19.9316	1000000	4	1	44	16	0	0	4	6	7	1	1	19.9316	1000000	6	6
江苏省	3	16.6096	100000	4	1	58	9	1	1	4	6	3	1	0	16.6096	100000	0	0
江苏省	4	14.8727	30000	4	0	49	6	1	1	1	5	2	1	0	15.6096	50000	12	6
江苏省	3	14.2877	20000	5	0	37	6	1	1	4	6	4	1	0	16.4576	90000	9	6
江苏省	4	16.2877	80000	5	0	32	15	1	1	2	6	7	1	0	18.1946	300000	0	0
江苏省	2	11.9658	4000	1	1	81	1	0	1	1	5	5	1	0	11.9658	4000	0	0
江苏省	5	16.6096	100000	5	1	31	15	1	0	4	1	6	1	0	16.6096	100000	12	6
江苏省	1	13.2877	10000	1	0	52	9	1	0	3	7	1	1	0	15.2877	40000	0	0
江苏省	2	14.5507	24000	4	0	44	12	1	0	1	2	5	1	0	23.2492	9970000	0	0
江苏省	2	14.8727	30000	1	0	63	0	1	0	1	2	1	1	0	15.2877	40000	1	0
江苏省	3	13.2877	10000	5	0	62	9	0	1	1	5	2	1	0	13.2877	10000	0	1
江苏省	4	16.6096	100000	5	0	46	15	1	0	5	4	4	1	1	17.6096	200000	9	6
江苏省	3	12.5507	6000	1	1	85	6	1	1	2	6	6	1	0	13.1357	9000	0	0
江苏省	2	12.7524	6900	1	1	69	6	1	1	3	7	6	1	0	13.2877	10000	0	0
江苏省	3	14.8727	30000	4	0	56	9	1	0	5	2	3	1	0	15.6096	50000	6	6
江苏省	3	15.1357	36000	5	0	34	9	1	1	1	3	5	1	1	17.6096	200000	0	0
江苏省	4	15.6096	50000	2	1	69	12	1	0	5	6	2	1	0	16.6096	100000	0	0
江苏省	5	15.6096	50000	4	0	50	9	1	1	4	1	1	1	0	16.6096	100000	9	0
江苏省	5	16.8727	120000	5	1	32	16	1	0	2	3	5	1	0	17.1946	150000	9	9
江苏省	3	11.5507	3000	3	1	70	12	1	0	5	1	1	1	0	16.0951	70000	0	0
江苏省	4	16.6096	100000	4	1	38	15	1	0	1	2	2	1	0	16.6096	100000	6	6
江苏省	4	14.8727	30000	5	1	49	9	1	1	1	7	6	1	0	14.8727	30000	0	0
江苏省	2	11.2288	2400	1	1	76	6	0	1	1	3	1	0	0	14.5507	24000	0	0
江苏省	4	15.6096	50000	3	1	68	6	1	1	5	7	7	1	0	16.6096	100000	1	0
江苏省	3	14.8727	30000	4	0	52	6	1	1	1	1	3	1	0	16.1946	75000	1	0
江苏省	3	18.1946	300000	4	1	38	9	1	1	5	6	7	1	0	18.1946	300000	12	0
江苏省	5	14.2877	20000	1	1	77	9	0	1	5	7	5	1	0	16.8727	120000	1	0
江苏省	3	16.5356	95000	1	1	68	9	1	1	3	6	2	1	0	17.8113	230000	1	0
江苏省	2	15.8727	60000	1	0	81	12	1	0	1	1	1	1	0	16.6096	100000	0	0
江苏省	4	11.2877	2500	2	0	69	6	1	0	5	1	1	1	0	16.8727	120000	0	0
江苏省	2	13.2877	10000	5	1	53	9	0	1	2	7	7	1	1	15.8727	60000	12	0
江苏省	3	17.1946	150000	5	1	29	16	0	0	3	3	5	1	0	17.6096	200000	9	9
江苏省	2	15.6096	50000	5	1	21	12	0	1	4	2	6	1	0	16.6096	100000	9	6
江苏省	3	16.6096	100000	5	1	26	16	1	0	1	1	5	1	0	17.4576	180000	12	12
江苏省	5	10.9658	2000	1	1	85	6	0	1	1	7	2	0	0	10.9658	2000	0	0
江苏省	4	17.6096	200000	4	1	34	12	1	0	5	5	5	1	0	17.6096	200000	6	6
江苏省	5	16.6096	100000	5	0	31	9	1	1	5	3	4	1	0	16.8727	120000	9	9
江苏省	4	14.8727	30000	1	1	63	12	1	0	5	2	5	1	0	16.0951	70000	6	6
江苏省	4	6.64386	100	1	1	77	6	1	1	5	6	2	1	0	7.64386	200	0	0
江苏省	5	15.8727	60000	5	0	42	15	1	0	2	1	5	1	0	17.6096	200000	9	6
江苏省	5	17.1946	150000	5	1	64	15	1	0	5	7	7	1	0	17.1946	150000	1	1
江苏省	5	14.8727	30000	2	0	59	12	1	0	5	1	3	1	1	16.0951	70000	12	6
江苏省	4	14.2877	20000	1	1	60	6	1	1	5	7	6	1	0	14.9658	32000	0	0
江苏省	3	16.5507	96000	1	1	78	12	1	1	5	7	7	1	0	16.6937	106000	1	0
江苏省	4	13.2877	10000	2	1	60	0	1	1	2	5	6	1	0	14.8727	30000	0	0
江苏省	5	17.4576	180000	4	1	30	15	1	0	3	5	5	1	0	18.417	350000	15	9
江苏省	4	15.6096	50000	4	0	60	12	1	0	5	3	5	1	1	18.9316	500000	12	6
江苏省	3	17.9316	250000	1	1	71	6	1	1	1	5	3	1	0	15.1357	36000	0	0
江苏省	4	15.0951	35000	4	1	65	9	1	0	5	7	5	1	0	15.7471	55000	1	0
江苏省	2	16.6096	100000	1	0	85	15	0	0	2	6	2	1	0	16.6096	100000	1	1
江苏省	4	15.8727	60000	4	1	59	9	1	0	5	7	6	1	0	16.0951	70000	1	0
江苏省	3	15.1357	36000	4	0	52	12	1	0	5	5	6	1	0	16.6096	100000	0	0
江苏省	4	12.2288	4800	1	0	71	0	1	1	1	6	2	1	0	13.3387	10360	0	0
江苏省	3	14.8727	30000	4	0	42	9	1	1	4	6	5	1	0	16.6096	100000	9	1
江苏省	4	14.8727	30000	5	1	40	9	1	1	1	5	3	1	0	15.6096	50000	6	6
江苏省	4	14.8727	30000	5	0	68	12	1	0	5	1	5	1	0	16.0951	70000	0	0
江苏省	4	11.9658	4000	1	0	66	1	1	1	2	7	2	1	0	12.9658	8000	6	0
江苏省	3	14.5507	24000	1	0	73	6	0	0	5	5	7	1	0	14.5507	24000	0	0
江苏省	3	16.6096	100000	4	1	51	15	1	1	4	6	6	1	1	16.6096	100000	6	1
江苏省	4	16.2877	80000	5	1	34	12	1	1	5	7	4	1	0	16.6096	100000	6	0
江苏省	4	14.2877	20000	2	0	55	0	1	1	1	3	2	1	0	14.8727	30000	0	0
江苏省	5	15.0951	35000	2	1	58	6	1	1	2	6	6	1	0	14.6096	25000	0	0
江苏省	5	15.6096	50000	5	1	51	9	1	0	5	7	7	1	0	15.6096	50000	6	0
江苏省	4	16.6096	100000	3	0	57	0	1	1	3	6	6	1	0	17.6096	200000	0	0
江苏省	3	15.2877	40000	1	1	67	6	1	1	1	7	2	1	0	15.8727	60000	6	6
江苏省	3	15.1357	36000	2	1	74	6	0	0	2	7	7	0	0	16.6096	100000	0	0
江苏省	3	11.3987	2700	1	1	88	1	0	1	3	7	7	1	0	11.3987	2700	0	0
江苏省	3	15.5507	48000	4	1	67	12	1	0	3	6	6	1	0	17.6096	200000	12	9
江苏省	3	15.1357	36000	2	1	70	6	1	0	5	6	5	1	0	15.2877	40000	1	0
江苏省	4	15.0951	35000	5	0	28	12	0	0	4	6	6	1	0	16.6096	100000	9	6
江苏省	4	14.8727	30000	4	0	38	16	1	0	2	5	3	1	0	16.2877	80000	12	9
江苏省	5	12.9658	8000	1	0	68	0	1	1	1	1	1	1	0	13.2877	10000	0	0
江苏省	4	19.7796	900000	4	1	26	16	0	1	3	6	5	1	0	16.6096	100000	9	16
江苏省	4	15.2877	40000	5	0	65	9	0	0	5	1	3	1	0	15.2877	40000	1	0
江苏省	3	14.8727	30000	2	0	36	9	1	1	2	2	3	1	0	14.8727	30000	6	6
江苏省	4	15.2288	38400	3	1	81	9	0	0	5	5	6	1	1	15.2288	38400	1	0
江苏省	3	14.5507	24000	3	0	66	9	0	0	5	2	5	1	0	14.5507	24000	0	0
江苏省	3	13.2992	10080	1	1	73	9	1	1	5	1	1	1	1	14.1643	18360	6	0
江苏省	4	16.2877	80000	1	0	45	9	1	1	1	7	7	1	0	17.2877	160000	0	0
江苏省	4	16.6096	100000	4	0	41	9	1	1	4	7	5	1	1	16.6096	100000	6	6
江苏省	5	16.9882	130000	4	1	24	15	0	1	5	1	7	1	1	17.6096	200000	9	9
江苏省	4	16.6096	100000	5	1	61	15	1	0	5	1	6	1	0	17.6096	200000	12	9
江苏省	4	12.5981	6200	1	0	68	0	1	1	1	3	1	1	0	13.7524	13800	0	0
江苏省	2	12.9658	8000	1	0	74	9	0	1	1	6	1	0	0	12.9658	8000	1	0
江苏省	3	14.8727	30000	4	0	41	12	1	0	5	2	3	1	0	16.0951	70000	9	9
江苏省	4	11.5507	3000	1	0	70	0	1	1	1	7	5	1	0	16.8727	120000	0	0
江苏省	1	13.5507	12000	1	0	58	0	0	1	5	1	2	1	0	15.9882	65000	0	0
江苏省	4	14.6096	25000	4	1	58	6	0	1	2	5	5	1	0	14.6096	25000	0	0
江苏省	4	16.2877	80000	5	1	65	12	1	0	3	5	6	1	0	17.4576	180000	6	0
江苏省	3	15.8727	60000	2	1	84	16	1	0	5	1	1	1	0	16.6096	100000	0	0
江苏省	4	16.1357	72000	1	1	75	9	1	0	5	7	7	1	0	16.3752	85000	0	0
江苏省	3	17.1946	150000	4	1	34	15	1	1	3	2	3	1	0	18.1946	300000	9	0
江苏省	3	14.2877	20000	4	0	59	9	1	1	5	2	2	0	0	14.2877	20000	1	0
江苏省	4	14.2877	20000	5	1	70	9	1	1	4	7	2	1	0	15.2877	40000	6	1
江苏省	4	14.1357	18000	2	1	58	9	1	0	2	6	5	1	0	16.8727	120000	1	0
江苏省	5	15.2288	38400	5	1	62	12	1	0	5	6	6	1	0	16.1946	75000	9	6
江苏省	2	14.7731	28000	5	0	50	12	1	0	5	3	5	1	1	17.6096	200000	12	12
江苏省	4	16.3752	85000	4	1	41	9	1	1	4	2	6	1	0	16.2877	80000	6	0
江苏省	2	16.6096	100000	2	1	44	15	1	1	5	4	6	1	0	16.6096	100000	0	6
江苏省	5	15.6096	50000	5	0	44	15	1	1	5	7	3	1	0	16.3752	85000	9	9
江苏省	5	16.8727	120000	5	1	56	12	1	0	3	6	5	1	0	19.9316	1000000	1	0
江苏省	3	15.2877	40000	5	0	39	9	1	1	1	5	4	1	0	16.9882	130000	9	0
江苏省	5	14.2877	20000	5	0	29	12	1	1	3	5	2	1	0	16.6096	100000	6	6
江苏省	4	16.6096	100000	5	1	53	9	1	1	5	5	5	1	0	16.6096	100000	0	0
江苏省	3	15.8727	60000	5	0	34	16	1	1	4	5	5	1	0	18.1946	300000	9	6
江苏省	3	15.2877	40000	5	1	64	15	1	0	5	1	3	1	1	16.0951	70000	16	1
江苏省	2	10.2288	1200	1	0	73	0	1	1	5	1	1	1	0	10.2288	1200	0	0
江苏省	4	15.1357	36000	5	1	25	19	0	0	3	1	4	1	0	16.4576	90000	12	12
江苏省	5	13.0362	8400	1	1	66	9	1	1	5	1	7	0	1	13.2877	10000	0	0
江苏省	5	16.0951	70000	4	1	35	9	0	1	4	7	4	1	0	16.0951	70000	0	0
江苏省	3	15.6096	50000	4	0	47	9	1	1	4	7	3	1	0	16.4576	90000	0	0
江苏省	4	15.8727	60000	5	0	34	15	1	0	2	1	5	1	0	16.6096	100000	9	6
江苏省	2	14.2137	19000	1	1	66	9	1	1	1	3	1	1	0	14.4252	22000	0	0
江苏省	3	14.2877	20000	4	0	49	6	1	0	5	5	4	1	1	15.6096	50000	9	6
江苏省	3	14.6096	25000	2	0	59	12	1	1	4	5	5	1	0	15.8727	60000	1	1
江苏省	5	12.5507	6000	5	0	24	16	0	1	4	1	5	1	0	18.7796	450000	9	6
江苏省	5	16.6096	100000	5	1	66	15	1	0	4	3	3	1	0	17.6096	200000	1	0
江苏省	5	16.6096	100000	5	1	49	9	1	1	5	5	5	1	1	16.6096	100000	6	6
江苏省	3	14.2877	20000	5	0	28	6	1	1	3	5	5	1	0	16.6096	100000	6	12
江苏省	5	14.8727	30000	4	1	56	9	1	1	4	2	3	1	0	14.2877	20000	0	0
江苏省	4	14.2877	20000	4	0	49	9	1	1	1	6	1	1	0	17.1946	150000	9	0
江苏省	4	13.2877	10000	1	0	68	0	1	1	3	7	6	1	0	13.2877	10000	0	0
江苏省	4	11.5018	2900	1	0	75	12	1	1	4	7	2	1	0	12.5018	5800	1	0
江苏省	3	15.3581	42000	1	1	74	9	1	0	5	6	3	1	0	15.2877	40000	0	0
江苏省	4	17.0951	140000	4	0	47	16	1	0	4	5	6	1	1	17.7471	220000	6	0
江苏省	5	14.8727	30000	5	0	26	15	1	0	2	2	5	1	0	15.8727	60000	9	0
江苏省	4	15.2877	40000	4	1	61	12	1	0	1	2	5	1	0	16.2877	80000	0	0
江苏省	4	15.8727	60000	1	0	62	9	1	0	4	7	6	1	1	16.4576	90000	1	0
江苏省	3	14.8727	30000	3	1	56	12	1	0	3	5	5	1	0	17.8113	230000	6	0
江苏省	4	13.2877	10000	3	1	57	6	1	1	2	5	1	1	0	13.2877	10000	0	0
江苏省	4	17.1946	150000	5	1	47	15	1	0	3	5	6	1	0	17.5356	190000	9	6
江苏省	1	14.2877	20000	1	0	61	0	1	1	4	7	7	1	0	13.2877	10000	1	0
江苏省	4	14.2877	20000	5	0	23	12	1	1	1	5	5	1	0	16.2877	80000	9	9
江苏省	4	18.1206	285000	5	0	34	12	1	1	5	6	5	1	1	18.1206	285000	9	0
江苏省	4	15.8727	60000	5	1	78	12	1	0	5	7	1	1	0	19.5165	750000	0	0
江苏省	3	14.2877	20000	4	0	39	15	1	0	3	4	4	1	1	16.2877	80000	9	9
江苏省	4	19.1946	600000	5	0	46	12	1	0	4	2	3	0	1	19.1946	600000	9	9
江苏省	5	15.3163	40800	1	1	64	12	1	0	5	3	3	1	0	16.0951	70000	9	1
江苏省	2	14.8727	30000	1	0	79	6	0	0	5	2	1	1	0	15.6096	50000	0	0
江苏省	5	14.8727	30000	5	0	45	9	1	1	5	6	5	1	0	17.1946	150000	6	0
江苏省	4	16.9882	130000	5	1	30	9	1	1	5	6	5	1	0	18.1946	300000	9	9
江苏省	3	14.5507	24000	1	0	68	0	0	0	1	1	1	1	0	14.5507	24000	0	0
江苏省	2	12.8138	7200	1	1	76	9	1	1	1	1	1	0	0	12.9658	8000	0	0
江苏省	2	23.2405	9910000	1	1	52	9	1	1	1	1	2	1	0	13.8727	15000	0	0
江苏省	4	13.2877	10000	5	0	27	15	0	0	4	1	6	0	0	13.2877	10000	6	9
江苏省	5	11.9658	4000	5	1	23	16	0	0	4	1	5	1	0	15.8727	60000	12	9
江苏省	2	10.9658	2000	1	0	66	9	1	1	5	7	1	1	0	14.8727	30000	12	0
江苏省	4	16.9882	130000	1	0	59	0	0	1	5	7	6	1	0	16.9882	130000	0	0
江苏省	5	15.6096	50000	5	1	48	9	1	1	5	3	3	1	0	16.7471	110000	1	0
江苏省	2	16.0362	67200	1	1	94	12	0	0	1	3	2	1	0	17.4576	180000	0	0
江苏省	4	11.2288	2400	1	0	64	0	1	1	4	6	6	1	0	12.2288	4800	0	0
江苏省	3	14.2877	20000	3	0	64	9	1	0	2	3	5	1	0	15.6096	50000	0	0
江苏省	4	15.2877	40000	5	0	63	12	1	0	5	1	1	1	0	16.2877	80000	0	0
江苏省	3	16.7207	108000	1	1	77	9	1	0	5	7	7	1	0	16.8727	120000	0	0
江苏省	4	16.0951	70000	5	0	30	16	1	0	3	2	4	1	0	17.1946	150000	15	12
江苏省	5	14.8727	30000	1	1	57	9	1	0	5	3	3	1	0	14.8727	30000	0	0
江苏省	2	12.9658	8000	5	0	70	9	1	1	3	5	6	1	0	13.9658	16000	0	0
江苏省	1	12.7731	7000	1	0	63	0	0	0	1	3	2	1	0	13.2877	10000	0	0
江苏省	1	15.1357	36000	5	1	63	12	1	0	1	7	5	1	0	16.2877	80000	0	0
江苏省	3	10.4512	1400	1	1	84	1	1	1	4	5	5	1	0	10.4512	1400	0	0
江苏省	3	15.8727	60000	5	0	44	16	0	0	4	1	2	1	1	15.8727	60000	6	0
江苏省	4	13.2877	10000	1	1	69	6	1	1	1	6	1	1	0	13.8727	15000	0	0
江苏省	3	14.4893	23000	4	0	55	9	1	0	1	2	4	1	0	16.6096	100000	12	1
江苏省	5	15.8727	60000	3	0	35	15	1	0	2	5	6	1	1	17.1946	150000	15	9
江苏省	5	13.2877	10000	5	0	25	19	0	0	5	2	5	0	0	17.6096	200000	12	16
江苏省	3	17.6096	200000	5	1	49	16	1	0	5	1	5	1	1	18.1946	300000	12	12
江苏省	4	15.1357	36000	4	0	61	15	1	0	4	1	3	1	1	18.1946	300000	6	9
江苏省	2	11.5507	3000	1	0	72	1	0	1	1	6	1	1	0	12.5507	6000	0	0
江苏省	4	16.0951	70000	4	0	42	6	1	1	5	5	4	1	0	17.1946	150000	12	0
江苏省	3	15.6096	50000	3	1	72	9	1	0	4	7	7	1	0	16.2877	80000	9	0
江苏省	4	15.8727	60000	5	1	25	16	1	1	4	1	4	1	0	17.1946	150000	6	0
江苏省	4	15.6096	50000	5	1	45	12	1	0	2	1	3	1	0	16.3752	85000	6	6
江苏省	4	16.1556	73000	4	1	35	9	1	1	2	7	3	1	1	16.7471	110000	0	0
江苏省	4	11.1674	2300	1	0	72	0	1	1	5	7	7	1	0	14.7576	27700	0	0
江苏省	3	15.8727	60000	4	0	72	6	1	0	5	1	3	1	0	16.6096	100000	0	0
江苏省	3	15.3581	42000	1	1	84	6	1	1	3	2	2	0	0	15.3581	42000	0	0
江苏省	1	10.2288	1200	1	0	67	0	1	1	1	5	1	1	0	14.2877	20000	1	0
江苏省	3	16.9882	130000	4	1	46	16	1	0	4	6	5	1	0	17.6096	200000	6	0
江苏省	5	16.8727	120000	4	1	29	15	1	1	5	7	7	1	0	16.8727	120000	12	9
江苏省	1	12.7731	7000	1	0	63	0	0	1	1	1	1	1	0	15.6096	50000	9	0
江苏省	3	14.6662	26000	4	0	47	9	1	1	4	5	3	1	0	15.8727	60000	0	0
江苏省	4	15.2877	40000	5	1	68	9	1	0	5	1	3	1	0	16.2877	80000	0	0
江苏省	4	15.1357	36000	4	0	67	9	1	0	5	6	5	1	0	16.7471	110000	1	0
江苏省	5	17.1946	150000	5	1	30	15	0	1	2	7	6	1	0	17.1946	150000	9	9
江苏省	3	14.8727	30000	3	0	67	9	1	0	1	7	7	1	0	14.8727	30000	9	0
江苏省	3	13.2877	10000	4	1	48	6	1	1	2	3	3	1	0	15.8727	60000	0	0
江苏省	3	16.8727	120000	5	0	39	15	1	0	3	2	3	1	1	17.1946	150000	9	6
江苏省	3	12.8611	7440	1	0	70	9	1	1	5	7	1	1	0	12.8611	7440	0	1
江苏省	3	16.6096	100000	5	0	58	12	1	0	5	7	6	1	1	16.6096	100000	12	0
江苏省	3	16.0951	70000	3	1	61	15	1	0	4	1	5	1	0	16.8727	120000	9	6
江苏省	4	15.6096	50000	5	0	49	12	1	0	4	3	5	1	0	16.9882	130000	9	9
江苏省	3	15.5507	48000	4	1	55	12	1	1	3	7	7	1	0	16.8727	120000	9	6
江苏省	4	14.3987	21600	1	1	71	9	0	1	4	5	6	1	0	17.0426	135000	1	0
江苏省	5	15.8727	60000	4	0	36	9	1	1	2	6	6	1	0	16.8727	120000	6	0
江苏省	4	16.8727	120000	4	0	34	15	1	1	2	3	3	1	1	17.6096	200000	9	6
江苏省	3	14.8727	30000	2	0	52	9	1	1	5	1	7	1	0	18.9316	500000	0	0
江苏省	3	14.8727	30000	2	1	49	0	1	1	2	5	6	1	0	15.2877	40000	6	1
江苏省	3	15.6096	50000	2	0	55	9	1	1	4	1	1	1	0	15.6096	50000	1	0
江苏省	4	13.2877	10000	5	0	57	6	1	1	4	5	5	1	0	16.1946	75000	12	6
江苏省	5	18.1946	300000	5	0	41	15	1	1	2	2	3	1	0	18.6096	400000	6	0
江苏省	5	14.0362	16800	1	1	74	6	1	1	1	6	1	1	0	14.0362	16800	0	0
江苏省	3	15.6096	50000	5	0	50	15	1	0	2	1	3	1	0	16.8727	120000	15	9
江苏省	3	15.2137	38000	5	0	63	9	1	0	5	1	1	1	0	16.3752	85000	6	6
江苏省	4	18.6096	400000	5	1	42	12	1	0	3	5	5	1	1	18.9316	500000	6	0
江苏省	2	15.2877	40000	5	0	62	12	1	0	5	1	4	1	0	16.0951	70000	6	6
江苏省	4	16.8727	120000	5	1	29	9	1	0	4	2	5	1	1	17.6096	200000	6	6
江苏省	3	15.6096	50000	5	1	47	9	1	1	4	7	6	1	0	17.1946	150000	12	0
江苏省	3	15.2877	40000	5	1	55	9	1	0	1	3	6	1	0	15.6096	50000	0	0
江苏省	1	14.8727	30000	1	0	70	9	1	0	1	1	2	1	0	16.2877	80000	0	0
江苏省	5	14.2877	20000	5	0	38	9	1	0	1	6	5	1	1	18.9316	500000	9	6
江苏省	5	15.2877	40000	5	1	61	9	1	0	5	7	7	1	1	18.1946	300000	0	0
江苏省	3	13.2877	10000	5	0	30	9	1	1	1	4	3	1	0	15.6096	50000	6	6
江苏省	4	14.2877	20000	1	1	60	12	1	1	1	7	2	1	0	14.8727	30000	0	0
江苏省	4	14.8727	30000	2	0	52	9	1	1	2	6	4	1	0	16.6096	100000	0	0
江苏省	3	15.2877	40000	5	1	69	9	1	1	5	4	2	1	0	15.7471	55000	1	0
江苏省	4	16.2877	80000	5	0	50	6	1	1	1	1	1	1	0	14.8727	30000	0	0
江苏省	4	14.5507	24000	1	0	82	0	0	1	1	6	6	1	0	14.5507	24000	0	0
江苏省	4	16.2877	80000	4	1	58	12	1	1	1	4	2	1	0	16.9882	130000	1	0
江苏省	1	14.0532	17000	1	1	72	6	1	1	1	1	1	1	0	14.0532	17000	0	0
江苏省	4	16.6096	100000	5	0	26	15	1	0	3	2	3	1	1	17.9316	250000	12	9
江苏省	3	16.0951	70000	1	0	80	12	1	0	1	7	6	0	1	16.0951	70000	0	0
江苏省	2	13.2137	9500	1	0	77	0	1	1	1	1	1	0	0	13.2877	10000	0	0
江苏省	3	15.2877	40000	5	1	70	12	1	0	5	7	7	1	0	16.2877	80000	1	0
江苏省	4	15.6096	50000	3	1	46	15	1	0	3	1	3	1	0	15.6096	50000	0	0
江苏省	3	14.9293	31200	3	0	57	12	0	0	5	5	5	1	0	17.6096	200000	6	9
江苏省	5	16.2877	80000	4	1	53	6	1	1	1	6	5	1	0	16.6096	100000	6	0
江苏省	3	14.2288	19200	1	1	68	6	1	0	4	4	7	1	0	14.8727	30000	0	0
江苏省	4	15.8727	60000	5	0	67	15	1	0	5	1	3	1	1	15.8727	60000	0	0
江苏省	1	11.2288	2400	1	0	72	0	1	1	1	5	1	1	0	11.9658	4000	0	0
江苏省	4	15.6096	50000	5	1	73	12	1	0	5	7	4	1	0	16.3581	84000	1	0
江苏省	1	13.2288	9600	1	0	59	12	1	0	1	1	2	1	0	15.9882	65000	0	0
江苏省	2	11.5507	3000	1	0	53	0	1	1	1	7	1	1	0	14.2877	20000	0	0
江苏省	5	15.2877	40000	5	0	34	12	1	1	5	1	2	1	0	16.6096	100000	9	0
江苏省	3	16.6096	100000	5	1	27	16	1	1	4	1	3	1	0	16.6096	100000	9	6
江苏省	5	15.6096	50000	2	0	69	15	0	0	5	7	7	1	1	15.6096	50000	12	6
江苏省	5	16.6096	100000	5	0	35	16	1	0	4	6	6	1	0	18.1946	300000	9	0
江苏省	5	17.6096	200000	5	1	33	15	0	0	5	5	5	1	1	17.6096	200000	12	12
江苏省	2	15.6096	50000	5	1	58	12	1	1	1	5	5	1	0	16.6096	100000	6	0
江苏省	4	15.2877	40000	5	0	52	9	1	0	2	2	3	1	0	17.0951	140000	6	0
江苏省	3	13.2877	10000	1	1	63	12	1	1	1	1	1	1	0	14.2877	20000	0	0
江苏省	2	13.2877	10000	5	1	50	12	0	0	2	2	6	1	0	15.4576	45000	12	9
江苏省	5	16.8727	120000	4	1	22	15	0	1	4	7	6	1	1	18.9316	500000	9	9
江苏省	4	17.0951	140000	5	1	28	19	1	0	3	1	4	1	1	17.6096	200000	16	16
江苏省	4	16.0532	68000	1	0	49	6	1	1	5	1	1	1	0	16.0951	70000	0	0
江苏省	3	15.7099	53600	1	1	76	9	1	0	5	6	5	1	0	18.1946	300000	0	0
江苏省	3	15.8727	60000	4	1	24	9	0	1	1	4	4	1	0	16.6096	100000	9	6
江苏省	3	19.6096	800000	5	1	41	16	1	0	1	2	4	1	1	19.7796	900000	9	9
江苏省	4	15.2877	40000	5	0	59	15	1	0	2	1	3	1	1	18.1946	300000	12	6
江苏省	4	16.9882	130000	5	1	47	16	0	0	1	1	1	1	0	16.9882	130000	0	0
江苏省	3	18.4576	360000	4	0	67	9	1	0	5	6	2	0	0	16.4576	90000	1	0
江苏省	3	16.6096	100000	5	1	38	16	1	1	4	1	5	1	0	17.6096	200000	6	6
江苏省	3	15.8727	60000	5	1	55	6	1	0	2	7	7	1	0	17.9316	250000	0	0
江苏省	3	16.7471	110000	5	1	39	16	1	0	2	1	3	1	1	18.1946	300000	9	6
江苏省	3	14.8727	30000	1	1	50	6	0	1	1	1	1	1	0	14.8727	30000	6	0
江苏省	4	15.8727	60000	5	0	45	9	1	1	2	1	5	1	0	16.8727	120000	1	0
江苏省	1	15.8727	60000	5	1	41	6	1	0	1	1	1	1	0	17.6096	200000	6	0
江苏省	3	15.2877	40000	5	0	51	9	1	0	5	3	3	1	1	16.0951	70000	6	1
江苏省	3	15.1357	36000	1	0	70	9	1	0	5	6	3	1	0	15.8727	60000	0	0
江苏省	3	15.6096	50000	5	1	70	9	0	0	5	1	1	1	0	19.6096	800000	0	1
江苏省	3	16.0951	70000	4	0	71	15	1	0	5	7	5	1	0	17.1946	150000	0	1
江苏省	5	15.2877	40000	5	0	65	12	1	0	1	1	7	1	0	16.4576	90000	6	6
江苏省	4	16.8727	120000	3	1	44	0	1	1	1	5	5	1	0	17.6096	200000	0	0
江苏省	4	14.5507	24000	1	0	61	9	1	0	5	6	3	1	0	15.8727	60000	1	0
江苏省	4	17.6096	200000	5	1	29	16	1	0	5	3	5	1	0	18.6096	400000	9	9
江苏省	4	16.6096	100000	5	0	29	12	1	1	3	4	6	1	1	17.9316	250000	9	6
江苏省	1	14.5507	24000	5	0	55	12	0	0	5	2	2	1	0	14.5507	24000	9	1
江苏省	4	15.6096	50000	1	1	70	6	1	0	5	2	5	1	0	15.8727	60000	1	0
江苏省	4	15.6096	50000	5	1	50	9	1	0	1	2	1	1	0	17.2877	160000	9	9
江苏省	4	16.6096	100000	4	1	63	15	1	1	5	1	1	1	0	16.6096	100000	0	0
江苏省	5	16.7471	110000	5	1	36	6	0	1	2	4	4	1	0	16.7471	110000	6	6
江苏省	4	15.7207	54000	1	0	74	6	0	0	5	6	5	1	0	16.0617	68400	0	0
江苏省	2	15.8727	60000	5	0	29	16	1	0	2	1	3	1	0	16.6096	100000	9	9
江苏省	3	13.5507	12000	4	1	64	6	1	0	1	1	1	1	0	15.1357	36000	0	0
江苏省	3	15.7207	54000	5	0	80	1	1	0	5	7	3	1	0	16.6211	100800	1	0
江苏省	4	15.8727	60000	4	1	84	9	1	0	4	1	1	1	0	16.6096	100000	12	9
江苏省	3	11.8138	3600	1	0	73	0	1	1	5	7	7	0	0	11.8138	3600	0	0
浙江省	1	15.8727	60000	4	1	70	9	0	0	1	1	4	1	0	15.8727	60000	1	6
浙江省	2	16.3127	81400	5	0	81	15	0	0	5	1	1	1	0	16.2985	80600	1	0
浙江省	2	15.6662	52000	5	0	47	9	1	1	2	3	2	1	0	15.8727	60000	6	6
浙江省	4	18.1946	300000	5	0	52	16	0	0	5	3	5	1	0	18.1946	300000	9	9
浙江省	5	16.6096	100000	5	0	43	12	0	0	4	1	4	0	1	16.6096	100000	0	0
浙江省	3	15.6096	50000	5	0	67	9	1	0	5	6	4	1	0	17.8727	240000	12	9
浙江省	5	16.7471	110000	5	0	32	16	1	0	3	1	6	1	1	18.7796	450000	9	6
浙江省	4	16.8727	120000	5	1	34	16	1	1	2	1	7	1	0	17.9316	250000	6	6
浙江省	4	15.6096	50000	4	0	61	9	1	1	5	4	4	1	0	16.6096	100000	6	6
浙江省	3	14.8727	30000	1	1	57	9	1	1	2	6	4	1	0	14.8727	30000	6	6
浙江省	2	15.2877	40000	5	1	49	12	0	0	4	1	3	1	0	16.9882	130000	6	12
浙江省	4	11.4305	2760	2	0	63	6	1	1	5	4	4	1	0	17.9316	250000	9	9
浙江省	4	16.8727	120000	5	1	31	16	1	0	3	3	5	1	1	18.4576	360000	9	6
浙江省	2	16.0951	70000	1	1	62	12	1	0	1	1	3	1	0	16.8727	120000	6	0
浙江省	5	15.8727	60000	5	0	28	15	1	1	1	1	6	0	0	16.2877	80000	9	9
浙江省	3	16.0951	70000	4	1	59	12	1	1	5	1	2	1	1	17.6096	200000	9	6
浙江省	4	15.8727	60000	5	1	70	15	1	0	4	1	5	1	0	17.0951	140000	6	0
浙江省	2	14.2877	20000	1	0	71	6	1	1	5	7	1	1	0	14.2877	20000	0	0
浙江省	2	16.6096	100000	5	1	34	9	1	1	3	1	4	1	0	16.6096	100000	12	6
浙江省	3	16.2877	80000	5	1	24	16	0	1	3	1	1	1	0	18.1946	300000	9	6
浙江省	3	16.0951	70000	5	1	52	6	1	1	1	1	1	1	0	16.0951	70000	0	0
浙江省	4	14.9293	31200	5	0	69	6	0	0	5	7	7	1	0	14.9293	31200	6	0
浙江省	3	16.0951	70000	5	1	59	9	1	0	4	2	5	1	0	16.7471	110000	6	6
浙江省	5	16.0951	70000	4	1	67	12	1	0	5	7	6	1	0	17.6096	200000	9	6
浙江省	4	15.2877	40000	1	0	65	9	1	0	5	7	3	1	0	16.0951	70000	0	0
浙江省	4	19.3101	650000	4	1	50	16	0	0	5	1	3	1	1	19.3101	650000	12	9
浙江省	3	18.9316	500000	5	1	37	16	0	0	4	1	5	1	1	18.9316	500000	15	15
浙江省	4	17.1946	150000	5	1	28	9	1	1	1	1	3	1	0	17.9316	250000	6	0
浙江省	4	17.6096	200000	4	0	39	15	1	1	2	5	3	1	1	18.6096	400000	9	9
浙江省	3	16.2877	80000	5	0	26	15	0	1	2	1	3	1	1	17.1946	150000	6	6
浙江省	4	19.1946	600000	4	0	37	9	1	0	5	2	7	1	1	19.3101	650000	9	9
浙江省	3	16.0102	66000	1	0	65	12	1	0	1	6	3	1	1	17.9316	250000	12	12
浙江省	5	15.1357	36000	2	0	49	6	0	1	1	1	1	1	0	15.1357	36000	0	0
浙江省	3	16.6096	100000	2	0	77	16	1	0	4	2	2	1	0	17.6096	200000	0	0
浙江省	3	14.2877	20000	2	0	56	6	1	1	1	1	3	1	0	16.6096	100000	0	0
浙江省	4	17.1946	150000	5	1	35	12	1	0	1	1	2	1	0	18.1946	300000	0	0
浙江省	1	15.9882	65000	4	1	69	6	1	0	5	1	3	1	0	17.3321	165000	9	0
浙江省	2	16.6096	100000	3	1	60	12	1	1	5	7	7	1	0	18.1946	300000	6	0
浙江省	5	16.2877	80000	5	0	52	6	1	0	1	1	1	1	0	16.9882	130000	6	6
浙江省	4	16.2877	80000	3	0	46	9	1	1	2	5	2	1	0	16.2877	80000	0	0
浙江省	3	14.2877	20000	1	0	75	6	0	0	5	7	5	1	0	16.6096	100000	0	0
浙江省	3	16.2877	80000	5	0	74	16	0	0	5	1	5	1	0	16.2877	80000	9	6
浙江省	4	16.9882	130000	5	0	35	16	1	0	4	4	4	1	0	21.0821	2220000	9	0
浙江省	4	16.2877	80000	3	1	24	15	0	1	5	3	5	1	1	18.1946	300000	9	9
浙江省	3	16.1357	72000	5	0	72	6	1	0	1	1	5	1	0	17.3056	162000	0	0
浙江省	5	17.4576	180000	5	1	33	19	0	0	5	6	4	1	0	17.4576	180000	15	15
浙江省	2	18.2877	320000	4	1	37	16	1	0	3	1	4	1	0	18.6662	416000	9	9
浙江省	4	17.5356	190000	5	1	32	15	1	1	4	3	5	1	0	17.5356	190000	12	6
浙江省	4	15.4252	44000	1	0	88	0	0	0	5	1	7	1	1	16.7207	108000	6	0
浙江省	5	17.8727	240000	5	0	38	15	0	0	3	1	5	1	0	18.1946	300000	9	9
浙江省	5	16.6096	100000	5	1	28	15	0	0	1	1	5	1	0	16.6096	100000	12	12
浙江省	5	17.0951	140000	5	0	26	19	0	1	4	1	5	1	1	17.6096	200000	12	12
浙江省	3	15.5507	48000	4	0	68	12	0	0	5	1	3	1	0	15.5507	48000	6	1
浙江省	4	15.6096	50000	5	0	25	15	0	1	2	2	3	1	0	16.2877	80000	9	6
浙江省	4	18.9316	500000	5	0	34	9	1	1	5	6	6	1	0	17.9316	250000	6	9
浙江省	5	16.8727	120000	5	1	39	12	1	1	5	6	3	1	1	19.9316	1000000	6	6
浙江省	3	14.8727	30000	5	1	59	6	1	0	3	1	3	1	0	16.6096	100000	6	12
浙江省	3	16.6096	100000	5	1	40	9	0	1	2	2	5	1	0	17.0951	140000	1	6
浙江省	3	14.2877	20000	3	1	60	9	0	1	4	1	2	1	0	14.2877	20000	0	0
浙江省	4	16.6096	100000	5	0	28	16	1	0	4	1	4	1	0	17.6096	200000	15	12
浙江省	4	15.6096	50000	5	1	27	9	1	1	3	1	5	1	0	17.1946	150000	9	6
浙江省	4	15.2877	40000	4	1	42	12	1	1	1	5	5	1	0	16.0951	70000	0	0
浙江省	3	13.5507	12000	1	0	68	6	1	1	1	7	7	1	0	14.5507	24000	6	6
浙江省	3	16.2877	80000	4	1	54	9	1	0	4	2	3	1	0	17.0951	140000	9	9
浙江省	4	18.1946	300000	5	1	58	12	1	0	4	1	6	1	0	18.9316	500000	0	6
浙江省	4	17.1946	150000	5	1	27	16	1	1	2	4	4	1	1	18.1946	300000	6	6
浙江省	3	16.6096	100000	5	1	72	9	1	0	2	1	4	1	0	16.6096	100000	0	0
浙江省	3	15.2877	40000	5	0	68	9	1	0	1	2	2	0	0	16.2877	80000	9	9
浙江省	4	17.6096	200000	5	0	36	12	1	1	3	1	5	1	0	18.1946	300000	9	9
浙江省	5	17.6096	200000	5	0	30	9	1	1	2	5	6	1	1	18.9316	500000	9	12
浙江省	4	15.8727	60000	1	1	66	0	1	1	1	1	7	1	0	19.9316	1000000	0	0
浙江省	2	15.9567	63600	2	1	76	9	1	0	4	2	2	1	0	20.0795	1108000	6	0
浙江省	5	16.6096	100000	5	0	57	16	0	0	5	2	4	1	1	18.1946	300000	12	9
浙江省	4	15.8727	60000	1	1	74	6	1	0	1	1	1	1	0	16.7471	110000	0	0
浙江省	3	17.1946	150000	5	1	24	15	0	1	3	4	7	1	1	18.9316	500000	9	9
浙江省	4	16.8727	120000	5	0	43	15	1	1	3	1	4	0	0	17.1946	150000	0	0
浙江省	3	16.2877	80000	5	0	41	16	1	0	4	6	3	1	0	17.4576	180000	12	6
浙江省	5	14.8727	30000	4	0	71	0	1	1	5	7	3	1	0	15.8727	60000	6	0
浙江省	5	15.8727	60000	5	1	44	16	1	0	3	1	5	1	0	17.6096	200000	9	6
浙江省	4	15.5507	48000	5	0	40	9	1	1	1	1	3	1	0	16.6096	100000	0	0
浙江省	4	15.9882	65000	3	1	62	12	1	1	5	4	5	1	0	16.8727	120000	6	0
浙江省	4	15.8727	60000	4	0	35	16	1	0	3	4	3	1	0	17.6096	200000	12	9
浙江省	4	15.1357	36000	1	0	72	6	1	0	5	1	6	1	0	16.3581	84000	0	0
浙江省	4	16.6096	100000	5	0	38	15	1	1	5	5	6	1	1	18.6096	400000	9	6
浙江省	4	14.2877	20000	5	1	23	16	0	1	5	1	7	1	1	17.9316	250000	9	9
浙江省	4	11.5507	3000	1	0	65	9	1	0	5	1	1	1	1	15.6096	50000	0	0
浙江省	4	12.7731	7000	3	0	68	6	1	1	5	3	1	1	0	17.6096	200000	0	0
浙江省	3	14.8727	30000	1	1	66	9	1	0	5	6	7	1	0	15.8138	57600	0	0
浙江省	4	16.6096	100000	5	0	46	16	1	0	3	4	5	1	0	17.1946	150000	9	6
浙江省	3	14.8727	30000	1	0	76	6	1	0	4	6	2	1	0	15.8727	60000	6	6
浙江省	3	15.8727	60000	5	1	58	9	1	1	5	3	3	1	0	17.1946	150000	6	0
浙江省	4	16.6096	100000	1	1	52	6	1	1	3	3	5	1	0	17.1946	150000	9	6
浙江省	5	14.2877	20000	1	0	74	6	1	1	1	1	1	1	1	17.1946	150000	0	0
浙江省	2	14.5507	24000	2	1	64	6	1	0	3	7	6	1	0	16.6096	100000	6	0
浙江省	5	15.2877	40000	1	1	69	6	1	1	1	1	3	1	0	15.6096	50000	0	0
浙江省	5	16.0951	70000	5	0	61	12	1	0	5	7	5	1	0	16.8727	120000	9	6
浙江省	4	15.8727	60000	5	0	49	9	1	0	5	6	3	1	1	17.9316	250000	12	6
浙江省	3	14.8727	30000	1	1	70	0	1	0	1	1	1	1	0	15.6096	50000	0	0
浙江省	4	15.8727	60000	5	1	54	9	0	0	5	6	5	0	1	15.8727	60000	0	9
浙江省	3	15.4383	44400	5	0	75	9	1	0	5	6	6	1	0	17.7987	228000	6	1
浙江省	4	14.2877	20000	5	0	57	9	1	0	5	1	3	1	1	16.6096	100000	12	6
浙江省	3	15.2877	40000	5	0	57	12	0	0	5	7	4	1	0	15.2877	40000	9	0
浙江省	2	18.3752	340000	5	0	49	16	0	0	2	3	3	1	0	18.3752	340000	6	9
浙江省	4	16.2877	80000	1	0	80	9	1	0	5	1	1	1	0	16.6096	100000	0	0
浙江省	2	15.6883	52800	1	0	72	6	1	0	3	1	1	1	1	16.7207	108000	0	0
浙江省	5	13.9658	16000	5	1	18	12	0	0	4	2	6	1	1	18.417	350000	15	16
浙江省	4	16.1946	75000	5	0	46	9	1	1	1	1	2	1	0	17.6096	200000	6	0
浙江省	5	14.5507	24000	5	0	49	9	1	1	1	1	3	1	0	17.5356	190000	0	6
浙江省	5	16.6096	100000	5	1	36	16	1	0	3	3	3	1	1	18.0951	280000	6	9
浙江省	1	15.7524	55200	4	1	48	12	0	0	2	1	1	1	0	15.7524	55200	12	12
浙江省	4	12.2877	5000	5	0	22	16	0	0	3	1	4	1	0	17.2877	160000	12	9
浙江省	5	16.0951	70000	2	1	75	12	1	0	1	7	7	1	0	16.6096	100000	0	0
浙江省	2	14.5507	24000	1	1	73	6	1	1	1	1	1	1	0	15.5507	48000	6	0
浙江省	5	13.6662	13000	3	0	58	9	1	1	3	5	3	1	0	16.9882	130000	0	0
浙江省	4	14.8727	30000	5	0	63	12	1	1	3	3	5	1	0	14.8727	30000	6	0
浙江省	4	15.8727	60000	5	1	44	15	1	0	5	2	6	1	0	16.6096	100000	12	12
浙江省	5	15.5507	48000	5	0	80	9	0	0	5	7	5	1	0	15.5507	48000	0	1
浙江省	4	15.6096	50000	5	0	44	9	1	1	5	1	4	1	0	16.6096	100000	6	6
浙江省	3	16.6096	100000	5	0	31	15	0	1	1	1	3	1	0	16.6096	100000	9	6
浙江省	3	14.8727	30000	4	1	64	6	1	1	1	3	1	1	0	15.2877	40000	1	0
浙江省	4	15.6096	50000	3	0	62	9	1	0	5	1	1	1	0	16.6096	100000	0	0
浙江省	3	14.8727	30000	1	0	75	1	0	1	1	2	2	1	0	18.9316	500000	0	0
浙江省	4	16.6096	100000	5	0	34	15	1	0	5	1	5	1	0	17.6096	200000	9	9
浙江省	3	15.2877	40000	5	0	64	9	1	0	1	4	1	1	0	17.6096	200000	6	0
浙江省	4	15.6096	50000	4	0	62	15	1	0	5	7	5	1	0	16.6096	100000	16	12
浙江省	4	17.1946	150000	5	0	55	9	1	1	4	1	1	0	0	16.0951	70000	6	6
浙江省	5	14.6096	25000	4	0	61	9	1	1	1	1	1	1	0	18.9316	500000	0	0
浙江省	4	16.6096	100000	5	0	33	15	1	0	5	5	5	1	0	18.9316	500000	6	6
浙江省	4	17.6096	200000	4	1	37	12	1	1	3	6	6	1	0	17.6096	200000	6	6
浙江省	4	14.2877	20000	2	0	66	9	1	0	5	1	1	0	1	15.6096	50000	0	0
浙江省	5	15.9882	65000	5	0	41	12	1	0	5	1	6	1	1	17.6096	200000	1	1
浙江省	1	14.8727	30000	1	1	74	9	1	0	4	1	1	1	0	15.6096	50000	0	0
浙江省	3	15.8727	60000	4	1	69	9	1	0	5	3	3	1	0	18.1946	300000	0	0
浙江省	4	15.6096	50000	3	0	55	9	1	0	4	2	5	1	0	17.1946	150000	6	6
浙江省	3	12.2877	5000	5	1	66	9	0	0	5	7	5	1	0	13.2877	10000	0	0
浙江省	4	16.4576	90000	1	1	66	9	1	0	1	4	5	1	0	17.9316	250000	9	0
浙江省	4	15.8727	60000	5	0	41	9	1	1	3	1	5	1	0	17.4576	180000	6	6
浙江省	2	15.5507	48000	2	1	70	6	1	0	3	7	6	1	0	15.5507	48000	6	0
浙江省	3	15.1357	36000	1	0	77	6	0	0	1	3	1	1	0	14.8727	30000	0	0
浙江省	4	17.6096	200000	4	1	39	15	1	0	1	1	5	1	1	18.417	350000	1	1
浙江省	4	16.0951	70000	5	1	34	12	1	1	2	1	4	1	1	16.2877	80000	9	9
浙江省	4	16.6096	100000	4	0	36	12	1	0	4	5	5	1	1	17.7471	220000	9	6
浙江省	4	15.6096	50000	5	1	40	12	1	1	4	2	4	1	0	16.6096	100000	0	0
浙江省	3	14.6096	25000	4	1	23	15	0	1	3	1	3	1	0	16.6096	100000	9	9
浙江省	3	15.9882	65000	5	0	62	12	1	0	5	4	5	1	0	16.8727	120000	6	0
浙江省	4	15.6096	50000	4	0	63	9	1	0	4	1	3	1	1	17.6096	200000	9	6
浙江省	3	15.7762	56120	5	0	74	9	1	0	1	1	6	1	1	16.8494	118080	6	1
浙江省	4	15.6551	51600	1	1	62	9	0	0	5	1	7	1	0	15.6551	51600	1	0
浙江省	4	16.6096	100000	5	1	65	16	1	0	5	6	4	1	0	16.92	124000	6	6
浙江省	5	15.6096	50000	5	0	52	9	1	1	5	3	3	1	1	16.6096	100000	0	0
浙江省	3	17.1946	150000	5	0	42	15	1	1	3	4	5	1	1	18.7796	450000	6	0
浙江省	4	15.8727	60000	5	1	46	9	1	1	4	1	5	1	0	16.4576	90000	0	0
浙江省	5	14.8727	30000	4	0	21	15	0	1	4	3	6	0	1	18.9316	500000	6	6
浙江省	4	15.6096	50000	5	0	43	12	1	0	5	6	6	1	1	16.6096	100000	12	0
浙江省	3	17.3752	170000	5	1	34	16	1	0	4	5	5	1	0	17.9882	260000	16	9
浙江省	5	15.0951	35000	4	0	57	9	1	0	4	5	3	1	0	16.9882	130000	0	6
浙江省	3	16.3581	84000	1	1	89	9	1	0	1	1	1	1	0	17.0102	132000	1	0
浙江省	1	18.1946	300000	4	1	37	12	1	0	5	1	5	1	0	18.9316	500000	12	6
浙江省	5	18.9316	500000	4	0	32	9	0	1	1	5	5	0	0	17.0951	140000	0	0
浙江省	4	17.6096	200000	5	0	35	16	1	0	3	1	5	1	1	19.0691	550000	0	6
浙江省	4	14.5507	24000	1	1	72	6	1	0	4	2	5	1	0	15.5507	48000	0	0
浙江省	5	14.8727	30000	5	0	33	9	1	1	1	1	5	0	0	16.6096	100000	6	0
浙江省	4	15.8727	60000	5	0	47	9	1	1	1	7	5	1	0	16.8113	115000	0	0
浙江省	3	12.2877	5000	1	1	70	12	1	0	5	7	3	1	0	16.6096	100000	9	6
浙江省	4	15.8727	60000	5	1	56	6	1	0	3	1	5	0	1	15.8727	60000	0	0
浙江省	4	16.0951	70000	1	1	53	9	1	1	1	4	4	1	0	16.9882	130000	0	0
浙江省	3	14.6096	25000	4	1	69	6	1	0	2	6	3	1	0	15.6096	50000	0	6
浙江省	5	15.6096	50000	4	0	69	9	1	0	5	3	5	1	0	16.6096	100000	1	0
浙江省	4	16.6096	100000	5	0	41	16	1	0	4	5	5	1	0	18.417	350000	6	0
浙江省	4	16.2877	80000	5	1	35	12	1	1	1	2	3	1	0	16.6096	100000	9	6
浙江省	4	15.5507	48000	2	0	70	9	1	0	1	1	1	1	0	16.6382	102000	0	1
浙江省	3	16.4415	89000	5	1	39	9	1	0	3	4	4	1	1	17.9316	250000	6	0
浙江省	5	15.6096	50000	3	0	52	6	1	1	1	1	2	0	0	16.6096	100000	1	0
浙江省	4	13.2877	10000	1	0	67	0	1	1	1	7	3	1	0	13.2877	10000	0	0
浙江省	3	15.8727	60000	5	1	83	12	1	0	1	1	1	1	0	16.9882	130000	12	0
浙江省	3	15.7834	56400	4	1	68	9	1	0	5	7	3	1	1	16.6551	103200	12	12
浙江省	4	9.96578	1000	1	0	61	6	1	1	1	1	1	0	0	15.8727	60000	6	0
浙江省	3	16.6096	100000	5	0	68	12	1	0	5	2	4	1	0	17.2877	160000	9	0
浙江省	4	17.1946	150000	5	1	32	15	1	1	4	3	5	1	1	18.1946	300000	9	9
浙江省	3	16.6096	100000	5	0	32	16	1	0	3	2	5	1	0	17.6096	200000	6	6
浙江省	5	15.2877	40000	5	0	22	9	1	1	1	7	5	1	0	16.2877	80000	0	0
浙江省	4	14.6883	26400	1	0	85	0	1	0	5	1	2	1	0	16.3987	86400	0	0
浙江省	4	14.2877	20000	2	1	66	6	1	1	1	7	5	1	0	14.2877	20000	0	0
浙江省	4	15.7207	54000	5	0	88	16	1	0	1	1	1	1	1	17.1357	144000	1	0
浙江省	4	14.2877	20000	5	0	53	12	1	0	1	7	3	0	1	15.6096	50000	0	6
浙江省	4	16.6096	100000	5	1	29	9	1	1	3	5	5	1	0	16.8727	120000	0	0
浙江省	3	14.6883	26400	1	0	59	6	0	0	5	7	3	0	1	16.0532	68000	0	0
浙江省	3	15.9882	65000	4	1	40	9	0	1	5	1	3	0	1	15.9882	65000	1	0
浙江省	2	13.8727	15000	1	0	68	6	1	1	1	1	2	1	0	14.8727	30000	0	0
浙江省	3	17.4576	180000	5	0	44	16	1	0	4	3	4	1	0	18.1946	300000	6	0
浙江省	2	14.2877	20000	3	1	62	6	0	0	5	3	3	1	0	15.8727	60000	1	0
浙江省	3	15.1357	36000	1	0	63	9	0	0	5	7	1	1	0	15.8727	60000	0	0
浙江省	4	16.9882	130000	5	1	37	16	1	0	3	5	5	1	1	17.6096	200000	6	6
浙江省	5	22.5165	6000000	5	1	31	16	1	0	4	1	3	1	0	22.5165	6000000	9	9
浙江省	5	15.6096	50000	4	0	43	9	1	0	5	2	1	1	1	16.6096	100000	12	0
浙江省	4	15.8727	60000	5	1	40	9	1	1	1	1	3	1	0	16.6096	100000	6	6
浙江省	3	16.6096	100000	2	0	71	12	1	0	5	5	5	1	0	17.6096	200000	6	1
浙江省	3	15.1357	36000	2	1	70	9	1	0	1	6	6	1	0	15.6096	50000	0	0
浙江省	3	15.7471	55000	5	1	59	12	1	0	5	2	3	1	0	17.6096	200000	12	6
浙江省	4	15.8727	60000	5	1	69	9	1	0	5	1	3	1	0	16.6096	100000	0	0
浙江省	5	16.6096	100000	5	1	31	12	0	0	1	1	7	1	0	16.6096	100000	12	9
浙江省	2	15.6096	50000	4	0	56	6	1	1	5	3	1	1	0	16.8727	120000	0	0
浙江省	3	15.6096	50000	5	0	67	9	1	0	2	7	4	1	0	17.6096	200000	6	0
浙江省	4	19.6096	800000	5	0	53	15	1	0	4	1	5	1	0	17.0951	140000	9	9
浙江省	5	17.1946	150000	2	1	28	15	1	0	5	5	5	1	0	18.7796	450000	9	9
浙江省	4	14.8727	30000	1	1	73	9	1	0	5	1	3	1	0	14.8727	30000	6	0
浙江省	5	16.0951	70000	5	1	46	9	1	1	5	5	5	1	0	16.9882	130000	6	6
浙江省	3	16.6096	100000	5	1	35	15	1	1	3	3	6	1	1	18.1946	300000	9	6
浙江省	5	12.2877	5000	5	0	21	16	0	1	3	5	6	1	1	17.1946	150000	9	9
浙江省	2	15.6096	50000	4	0	61	6	1	1	1	1	2	0	0	15.6096	50000	0	0
浙江省	2	12.4919	5760	1	0	68	0	1	1	1	2	2	1	0	12.4919	5760	0	0
浙江省	4	15.7207	54000	5	1	52	6	0	1	5	1	7	1	0	15.7207	54000	0	0
浙江省	5	17.1946	150000	4	0	34	15	1	0	3	6	6	1	0	18.6096	400000	6	9
浙江省	4	15.4576	45000	5	0	39	12	1	0	5	6	4	1	1	18.1946	300000	6	6
浙江省	5	15.8727	60000	5	1	59	12	1	1	4	6	3	1	0	19.9316	1000000	6	0
浙江省	3	15.8727	60000	5	1	66	9	1	0	5	1	5	1	0	16.5507	96000	6	0
浙江省	5	17.6096	200000	5	1	24	16	0	1	4	6	6	0	0	18.417	350000	12	12
浙江省	4	16.3581	84000	4	0	67	12	1	0	5	1	5	1	0	17.8113	230000	12	6
浙江省	3	15.2877	40000	2	1	53	6	1	1	1	5	2	1	0	16.6096	100000	6	1
浙江省	3	15.7471	55000	5	1	58	9	0	0	2	2	4	1	0	15.7471	55000	12	9
浙江省	4	17.1946	150000	5	1	36	16	1	0	3	1	2	1	0	18.0691	275000	12	12
浙江省	4	16.2877	80000	5	0	73	12	0	0	5	6	3	1	0	17.2877	160000	12	12
浙江省	4	15.5507	48000	3	0	58	12	1	0	5	2	4	1	0	17.6096	200000	0	1
浙江省	4	16.6096	100000	5	1	30	9	1	1	3	1	4	1	0	17.6096	200000	6	6
浙江省	4	18.6096	400000	4	1	48	12	1	0	2	3	3	1	1	18.6453	410000	1	0
浙江省	4	14.2877	20000	2	0	51	9	1	0	5	1	1	1	1	18.1946	300000	0	0
浙江省	3	17.9316	250000	5	0	30	16	1	0	4	5	6	1	0	18.6096	400000	9	9
浙江省	3	15.8727	60000	3	1	63	6	0	0	5	2	3	1	0	16.8727	120000	6	0
浙江省	2	14.8727	30000	1	0	88	0	0	0	1	1	2	1	0	18.1946	300000	1	0
浙江省	4	17.1946	150000	5	1	43	12	1	0	1	6	4	1	0	17.6096	200000	9	6
浙江省	4	17.1946	150000	5	0	30	9	1	1	2	5	5	1	0	18.1946	300000	0	0
浙江省	3	16.2877	80000	5	1	66	12	1	0	4	3	3	1	1	18.0951	280000	6	0
浙江省	4	16.7471	110000	5	0	36	15	1	1	2	3	6	1	1	18.9316	500000	15	12
浙江省	5	19.6096	800000	5	0	34	16	0	1	5	3	3	1	0	19.6096	800000	6	6
浙江省	3	13.8727	15000	4	0	63	6	1	1	1	2	2	1	0	16.0951	70000	0	0
浙江省	4	17.9316	250000	5	0	56	15	1	0	5	1	3	1	1	19.9316	1000000	0	0
浙江省	4	16.6096	100000	4	1	27	16	0	1	3	5	5	1	0	16.6096	100000	6	6
浙江省	4	16.2877	80000	5	0	25	16	0	0	2	1	5	1	0	20.9316	2000000	12	9
浙江省	2	14.2877	20000	1	0	68	0	1	0	4	2	6	1	0	16.0951	70000	0	0
浙江省	4	9.96578	1000	4	1	61	6	1	1	2	7	6	1	0	18.1946	300000	6	0
浙江省	5	15.8727	60000	2	1	72	9	0	0	5	5	3	1	0	15.8727	60000	6	6
浙江省	3	15.5142	46800	5	0	69	9	1	0	5	1	7	1	0	16.6096	100000	9	6
浙江省	5	16.8727	120000	5	0	29	16	0	0	3	2	5	1	0	16.8727	120000	12	6
浙江省	2	16.8727	120000	5	1	47	16	1	0	3	1	2	1	0	17.4576	180000	1	0
浙江省	4	18.1946	300000	5	1	42	9	1	1	3	6	4	1	1	18.1946	300000	6	6
浙江省	4	14.8727	30000	5	0	69	6	1	0	5	3	1	1	1	19.0691	550000	6	0
浙江省	5	19.1946	600000	5	1	68	9	1	0	5	2	5	1	1	19.3101	650000	1	1
浙江省	4	16.6096	100000	5	0	36	16	1	1	2	5	5	1	0	18.1946	300000	9	9
浙江省	4	15.6096	50000	5	1	42	12	0	0	4	3	4	1	0	16.4576	90000	6	0
浙江省	4	16.1357	72000	3	1	73	9	1	1	5	6	6	1	0	17.1357	144000	0	0
浙江省	3	15.6096	50000	4	1	72	9	1	0	5	1	3	1	0	16.6096	100000	1	0
浙江省	3	16.8727	120000	5	1	29	16	0	0	4	1	3	1	0	17.9316	250000	12	12
浙江省	3	16.6096	100000	2	1	58	9	1	1	1	1	1	1	1	17.4576	180000	9	0
浙江省	3	15.2877	40000	5	0	67	9	0	0	5	1	3	1	0	15.2877	40000	6	0
浙江省	5	16.6096	100000	1	1	52	9	1	0	5	1	2	1	0	17.6096	200000	0	0
浙江省	5	17.6096	200000	5	1	76	16	1	0	5	1	2	1	0	17.9316	250000	0	0
浙江省	3	17.4576	180000	1	1	82	12	1	0	4	2	2	1	0	17.4576	180000	0	0
浙江省	4	15.8727	60000	1	1	50	15	1	1	4	1	2	1	0	17.1946	150000	12	6
浙江省	4	13.8727	15000	4	0	62	12	1	1	5	6	3	1	0	14.8727	30000	6	0
浙江省	3	17.6096	200000	5	0	39	19	1	0	3	1	5	1	0	18.6096	400000	9	9
浙江省	5	17.1946	150000	5	1	64	9	1	0	5	7	4	1	1	17.9316	250000	16	12
浙江省	4	16.6096	100000	5	1	40	9	1	1	3	4	4	1	0	16.6096	100000	0	0
浙江省	4	15.6096	50000	5	1	51	9	1	1	2	6	4	1	0	15.6096	50000	12	0
浙江省	4	16.6096	100000	5	0	48	12	1	1	5	6	6	1	0	18.1946	300000	0	0
浙江省	4	15.9882	65000	5	1	28	15	0	0	3	2	5	1	1	16.6096	100000	12	15
浙江省	3	15.5507	48000	3	0	59	9	1	0	4	1	1	1	0	16.5507	96000	6	0
浙江省	2	15.8727	60000	5	1	20	12	0	1	3	1	5	1	0	17.4576	180000	9	6
浙江省	3	14.8727	30000	5	0	51	15	1	0	5	1	1	1	1	14.8727	30000	16	12
浙江省	5	16.2877	80000	4	1	67	12	1	1	5	1	3	1	0	18.6096	400000	0	0
浙江省	4	16.6096	100000	5	1	34	6	1	1	1	6	5	1	1	16.8727	120000	9	9
浙江省	5	15.2877	40000	4	1	69	6	1	1	5	7	3	1	0	18.417	350000	1	0
浙江省	4	14.2877	20000	4	1	67	6	1	0	5	1	6	1	0	16.4576	90000	16	12
浙江省	4	14.5507	24000	4	1	53	6	1	1	2	4	3	1	0	16.2512	78000	6	6
浙江省	4	16.6096	100000	5	0	23	9	0	1	2	5	5	1	0	16.6096	100000	0	0
浙江省	3	13.6662	13000	5	0	21	16	0	0	3	1	5	1	0	17.4576	180000	9	6
浙江省	3	15.0154	33120	5	1	60	12	1	0	5	1	2	1	0	16.0693	68760	6	0
浙江省	4	14.6096	25000	5	0	43	6	1	0	2	6	3	1	1	15.6096	50000	6	0
浙江省	4	14.8727	30000	5	0	51	12	1	1	5	5	5	1	0	18.9316	500000	6	0
浙江省	4	16.4576	90000	5	1	50	9	1	1	1	3	3	1	1	17.9316	250000	1	0
浙江省	3	12.5507	6000	1	0	77	12	0	1	1	2	2	1	0	12.5507	6000	6	0
浙江省	3	17.6096	200000	5	1	44	12	1	1	4	1	5	1	0	16.9882	130000	0	0
浙江省	4	13.1357	9000	5	0	22	16	0	1	3	6	7	1	0	17.4576	180000	9	9
浙江省	3	15.2877	40000	5	0	24	16	0	1	4	1	5	1	0	17.6096	200000	6	6
浙江省	4	15.4576	45000	5	1	44	12	1	1	1	6	4	0	1	16.8727	120000	6	6
浙江省	5	16.1357	72000	5	1	62	12	1	0	5	1	2	1	0	18.1946	300000	6	6
浙江省	4	15.6096	50000	5	0	44	9	1	1	4	2	5	1	0	13.2877	10000	0	0
浙江省	4	15.5507	48000	5	1	62	9	1	1	3	4	4	1	0	14.8727	30000	0	0
浙江省	3	15.8727	60000	2	1	50	12	1	1	5	3	3	1	0	16.6096	100000	0	0
浙江省	4	13.2877	10000	4	0	23	16	0	0	3	2	5	1	0	17.2877	160000	12	6
浙江省	4	13.5507	12000	5	0	25	16	1	0	3	1	5	1	0	14.2288	19200	16	16
浙江省	4	16.6096	100000	5	0	27	16	0	0	3	3	4	1	0	18.1946	300000	12	9
浙江省	1	16.6096	100000	5	0	54	9	1	1	2	2	5	1	0	17.2877	160000	0	6
浙江省	4	16.6096	100000	5	0	32	15	1	0	3	1	3	1	1	17.6096	200000	12	6
浙江省	4	15.8727	60000	5	0	42	9	1	1	2	6	5	1	0	17.4576	180000	6	6
浙江省	3	13.5507	12000	1	0	80	0	1	1	1	2	1	0	0	13.2877	10000	0	0
浙江省	2	15.8727	60000	5	1	45	15	1	0	3	1	3	1	1	17.6096	200000	12	9
浙江省	4	15.8727	60000	4	0	54	12	1	0	5	6	5	0	0	16.0951	70000	6	9
浙江省	4	16.2877	80000	5	1	45	12	1	0	1	1	1	1	0	16.6096	100000	6	6
浙江省	3	15.6096	50000	5	0	40	0	1	1	1	4	4	1	0	15.2877	40000	0	0
浙江省	5	15.4576	45000	5	1	48	6	0	1	1	1	1	1	0	16.2877	80000	0	0
浙江省	3	14.2877	20000	5	0	58	12	1	0	5	7	7	1	0	17.6096	200000	1	1
浙江省	4	14.2877	20000	4	0	47	6	1	1	2	5	3	1	0	16.8727	120000	6	0
浙江省	5	17.6096	200000	5	0	57	12	1	1	5	7	6	1	1	18.9316	500000	6	6
浙江省	4	16.6096	100000	5	0	33	16	0	0	1	1	5	1	0	18.1946	300000	9	9
浙江省	5	16.0951	70000	5	1	42	12	1	0	3	6	6	1	0	16.8727	120000	6	6
浙江省	3	16.4576	90000	4	0	41	16	1	0	3	3	3	1	0	17.6096	200000	9	1
浙江省	4	16.6096	100000	5	0	32	16	0	0	1	1	5	1	1	16.6096	100000	12	12
浙江省	2	16.5657	97000	5	0	32	16	1	0	2	3	3	1	1	17.6096	200000	12	12
安徽省	5	14.2877	20000	5	0	36	9	1	1	1	3	4	1	0	19.6096	800000	9	0
安徽省	4	14.6096	25000	5	1	52	9	1	0	1	1	1	1	0	16.6096	100000	0	0
安徽省	4	10.4919	1440	1	0	72	6	1	1	5	7	7	1	0	14.2877	20000	0	0
安徽省	3	13.9658	16000	1	0	66	9	1	1	1	1	1	1	0	15.6096	50000	0	0
安徽省	4	16.8727	120000	4	1	58	16	1	0	5	6	5	1	0	17.4972	185000	9	0
安徽省	3	14.7731	28000	4	1	54	12	1	1	1	1	3	1	1	15.5507	48000	6	1
安徽省	3	12.5507	6000	1	0	64	9	1	1	1	6	3	1	0	23.2405	9909998	0	6
安徽省	5	13.2877	10000	1	1	59	12	1	0	5	5	2	1	0	14.2877	20000	0	0
安徽省	2	11.2288	2400	5	1	63	9	1	1	5	1	1	1	0	15.6662	52000	0	0
安徽省	3	15.8456	58884	2	1	78	12	1	0	4	1	1	1	0	16.4576	90000	0	0
安徽省	3	15.6096	50000	3	1	43	9	1	0	5	3	3	1	0	15.6096	50000	9	6
安徽省	3	11.8138	3600	1	0	66	0	1	0	5	6	1	1	0	12.2288	4800	0	0
安徽省	2	11.9658	4000	4	1	51	6	1	1	1	6	3	1	0	17.0319	134000	9	0
安徽省	4	15.6096	50000	3	0	59	9	1	1	1	7	6	1	0	14.8727	30000	6	0
安徽省	1	9.96578	1000	3	1	53	9	1	1	1	1	1	1	0	19.1946	600000	6	0
安徽省	3	12.5981	6200	4	1	69	9	1	1	4	5	5	1	0	13.2877	10000	6	0
安徽省	3	11.5507	3000	1	0	66	0	1	1	1	7	6	1	0	12.5507	6000	6	0
安徽省	4	14.8727	30000	4	0	37	6	1	1	3	6	4	1	0	15.8727	60000	0	0
安徽省	3	14.8727	30000	4	0	59	6	1	0	1	6	1	1	0	16.1674	73600	0	15
安徽省	2	14.2877	20000	4	0	42	6	1	1	4	5	1	1	0	15.6096	50000	0	0
安徽省	4	15.2877	40000	1	1	73	9	1	1	3	6	6	1	0	16.0951	70000	6	6
安徽省	4	13.2877	10000	5	0	40	12	1	0	2	4	3	1	0	15.6096	50000	12	9
安徽省	4	12.5507	6000	1	1	58	6	1	1	5	1	1	1	0	15.2877	40000	0	0
安徽省	4	15.2877	40000	5	0	46	9	1	0	1	6	5	1	0	16.6096	100000	0	6
安徽省	3	15.2877	40000	2	1	38	9	1	1	1	1	1	1	0	15.6096	50000	6	0
安徽省	2	10.2288	1200	1	1	79	6	1	1	5	2	2	1	0	11.2288	2400	0	0
安徽省	3	13.5981	12400	5	1	44	6	0	1	1	1	1	1	0	13.6662	13000	6	0
安徽省	3	12.2877	5000	5	0	52	6	0	1	2	5	2	1	0	12.5507	6000	9	6
安徽省	3	14.8727	30000	4	1	27	9	1	1	3	6	6	1	1	16.6096	100000	6	9
安徽省	3	15.8727	60000	2	0	52	9	1	0	5	1	5	1	0	16.6096	100000	9	0
安徽省	3	10.9658	2000	3	0	65	9	0	1	3	3	1	1	0	14.8727	30000	1	0
安徽省	3	14.2877	20000	1	1	68	6	1	1	1	6	1	1	0	15.2877	40000	0	0
安徽省	4	15.6096	50000	4	0	20	9	0	1	4	6	3	1	0	16.6096	100000	9	9
安徽省	2	14.6662	26000	4	0	69	9	1	0	4	3	3	1	0	13.2877	10000	0	6
安徽省	2	12.7731	7000	1	1	68	6	0	1	1	7	3	0	0	12.7731	7000	12	0
安徽省	3	15.6096	50000	3	0	55	6	1	0	4	6	6	1	0	15.6096	50000	0	0
安徽省	1	10.3663	1320	1	0	69	0	1	0	5	7	7	1	1	11.7731	3500	0	0
安徽省	5	11.5507	3000	1	0	59	9	0	1	5	7	1	1	0	12.9658	8000	0	0
安徽省	4	13.6662	13000	2	1	62	6	1	1	5	6	6	1	0	14.8727	30000	6	6
安徽省	3	13.5507	12000	1	1	68	6	1	1	1	1	1	1	0	13.5507	12000	0	0
安徽省	4	12.2877	5000	1	1	74	6	1	1	5	1	7	1	0	13.2877	10000	0	0
安徽省	5	11.5507	3000	4	0	55	6	1	1	1	5	3	1	0	14.2877	20000	0	0
安徽省	3	14.8727	30000	5	1	53	9	1	1	1	5	5	1	1	15.8727	60000	1	0
安徽省	3	13.7731	14000	4	1	53	9	1	1	1	5	2	1	0	15.2877	40000	0	0
安徽省	4	11.5507	3000	4	0	50	0	1	1	1	3	2	1	0	15.6096	50000	0	0
安徽省	3	11.9658	4000	4	0	57	6	1	1	1	6	1	1	0	13.2877	10000	0	0
安徽省	3	16.6096	100000	4	0	46	16	1	0	3	5	3	1	0	17.9316	250000	12	6
安徽省	3	9.96578	1000	1	0	72	0	1	1	1	7	1	1	0	12.2877	5000	0	0
安徽省	3	11.5507	3000	1	0	71	6	0	1	1	6	3	1	0	12.2877	5000	0	0
安徽省	1	11.5507	3000	1	0	63	6	0	1	1	5	1	1	0	11.5507	3000	0	0
安徽省	4	14.2877	20000	3	0	55	9	1	0	1	7	7	1	0	16.0951	70000	0	6
安徽省	2	12.2877	5000	3	0	41	0	1	1	1	6	1	1	0	13.2877	10000	0	0
安徽省	4	12.9658	8000	1	1	83	12	0	0	1	5	5	1	0	12.9658	8000	0	0
安徽省	2	10.2288	1200	4	0	68	9	0	0	1	2	2	1	0	15.8727	60000	9	6
安徽省	5	14.8727	30000	4	0	33	9	1	1	1	7	7	1	0	16.6096	100000	9	9
安徽省	4	14.5507	24000	5	0	50	9	1	1	5	1	1	1	0	17.2877	160000	6	0
安徽省	4	14.2877	20000	5	0	34	9	1	1	4	7	7	1	1	16.6096	100000	6	12
安徽省	3	12.5507	6000	3	0	57	6	1	1	5	7	3	1	0	13.2877	10000	0	6
安徽省	3	14.8727	30000	4	0	51	12	1	0	4	3	2	1	0	16.0951	70000	6	9
安徽省	3	13.2877	10000	5	0	48	9	1	1	5	5	3	1	0	14.8727	30000	0	0
安徽省	2	12.9658	8000	4	1	66	9	0	1	1	3	2	1	0	14.0532	17000	1	0
安徽省	2	10.3663	1320	1	0	79	6	1	1	5	1	1	1	0	10.3663	1320	1	0
安徽省	3	15.6096	50000	4	0	35	15	1	0	3	4	4	0	1	16.3752	85000	6	6
安徽省	5	14.2877	20000	5	0	41	9	0	0	5	1	1	1	0	14.4696	22688	0	0
安徽省	2	12.2877	5000	1	1	91	6	1	1	1	1	1	1	0	13.2877	10000	0	0
安徽省	3	13.8727	15000	3	1	53	6	0	1	1	1	1	1	0	13.8727	15000	0	0
安徽省	3	14.8727	30000	4	1	60	6	0	1	2	4	6	1	0	15.6096	50000	6	0
安徽省	1	12.7731	7000	1	0	55	9	1	0	1	1	1	1	0	13.2877	10000	6	0
安徽省	3	14.6211	25200	4	0	39	6	1	1	1	7	7	1	0	14.8727	30000	0	0
安徽省	2	11.5507	3000	1	1	76	9	1	1	1	2	2	1	0	15.6096	50000	1	0
安徽省	4	15.6096	50000	4	1	40	15	1	0	1	3	3	1	1	16.6096	100000	9	9
安徽省	2	11.9658	4000	1	0	56	0	1	1	1	7	1	1	0	16.1946	75000	0	0
安徽省	2	14.6096	25000	3	1	54	9	1	1	1	2	4	1	0	15.7471	55000	6	0
安徽省	3	13.2877	10000	1	1	81	6	1	1	4	6	2	1	0	13.2877	10000	0	0
安徽省	3	15.6096	50000	4	1	54	12	1	0	1	1	1	1	0	16.2877	80000	0	0
安徽省	5	12.5507	6000	4	1	57	9	1	1	1	7	3	1	1	16.7987	114000	12	12
安徽省	1	10.2288	1200	1	1	79	6	1	1	5	7	7	1	1	11.2877	2500	0	0
安徽省	2	10.6073	1560	1	1	73	6	0	1	1	7	7	1	0	16.6096	100000	0	0
安徽省	4	14.2877	20000	3	0	32	16	0	1	3	6	6	1	0	16.2877	80000	12	12
安徽省	2	15.8727	60000	5	1	84	12	1	0	5	7	2	1	0	16.6096	100000	0	0
安徽省	3	16.6096	100000	3	1	51	6	1	1	1	3	3	1	0	16.6096	100000	6	6
安徽省	4	16.0951	70000	5	0	54	9	1	0	2	4	2	1	0	16.8727	120000	6	6
安徽省	2	11.5507	3000	2	1	71	12	1	1	1	1	1	1	0	13.6662	13000	0	0
安徽省	3	16.0951	70000	4	0	27	16	0	1	3	5	6	1	1	17.1946	150000	6	6
安徽省	1	13.8727	15000	1	0	60	9	1	1	5	1	1	1	0	16.1946	75000	0	0
安徽省	5	11.5507	3000	1	0	58	9	1	1	1	4	1	1	0	14.8727	30000	0	0
安徽省	3	14.6211	25200	5	0	55	9	1	0	5	7	3	1	0	16.6096	100000	0	0
安徽省	5	10.9658	2000	1	0	73	6	1	1	5	7	1	1	0	13.2877	10000	0	0
安徽省	3	12.2877	5000	1	0	70	6	1	1	1	1	1	1	0	14.2877	20000	0	0
安徽省	1	10.9658	2000	1	1	65	6	1	1	1	7	2	1	0	14.5507	24000	1	1
安徽省	2	13.2877	10000	3	0	51	9	1	1	1	5	3	1	0	14.1357	18000	6	0
安徽省	3	11.151	2274	1	1	82	0	0	1	1	7	7	1	0	11.1674	2300	0	0
安徽省	3	12.5507	6000	1	1	80	9	1	1	1	7	2	1	0	12.5507	6000	0	0
安徽省	4	11.5507	3000	1	0	64	0	0	1	1	2	1	1	0	15.6937	53000	0	0
安徽省	4	15.2512	39000	1	1	54	6	1	1	1	4	3	1	0	16.2877	80000	6	0
安徽省	4	15.2877	40000	4	0	53	9	1	1	5	5	1	1	0	17.2877	160000	9	6
安徽省	1	11.9658	4000	3	0	56	6	1	1	1	1	6	1	0	14.8727	30000	6	0
安徽省	4	10.3663	1320	1	1	84	9	1	1	1	1	1	1	0	11.3663	2640	0	0
安徽省	4	14.6096	25000	5	1	65	12	1	0	5	6	3	1	0	14.8727	30000	0	0
安徽省	3	11.9658	4000	1	0	68	0	0	1	5	7	1	0	0	16.6096	100000	0	0
安徽省	3	15.9882	65000	1	1	73	12	1	0	3	5	2	1	0	17.1946	150000	1	0
安徽省	4	16.5356	95000	5	1	57	16	1	0	5	2	3	1	0	17.6096	200000	0	0
安徽省	5	13.1357	9000	1	0	59	6	1	1	1	5	5	1	0	16.2877	80000	0	0
安徽省	4	15.2877	40000	5	1	48	12	1	1	1	3	3	1	1	16.6096	100000	6	0
安徽省	4	15.4576	45000	2	1	55	6	1	0	1	2	2	0	1	15.8727	60000	9	9
安徽省	4	11.7228	3380	1	1	80	9	1	1	1	1	1	1	0	12.1421	4520	0	0
安徽省	3	10.5507	1500	1	0	75	6	1	1	5	3	3	1	0	11.5507	3000	0	0
安徽省	3	14.2877	20000	1	1	55	9	1	1	1	3	3	1	0	15.7471	55000	0	0
安徽省	4	11.9658	4000	1	0	76	6	1	1	5	7	7	1	0	12.9658	8000	1	0
安徽省	4	14.1357	18000	5	0	56	9	1	0	3	1	1	1	0	15.6096	50000	0	0
安徽省	3	12.7731	7000	1	1	70	0	1	1	2	3	2	1	0	16.2877	80000	1	0
安徽省	4	13.2877	10000	5	1	56	12	1	1	1	5	5	1	0	14.8727	30000	1	0
安徽省	2	14.6211	25200	4	0	54	9	1	0	5	6	3	1	0	13.2877	10000	6	0
安徽省	3	15.6096	50000	5	0	32	9	1	1	1	3	3	1	0	15.6096	50000	6	1
安徽省	2	15.6096	50000	2	1	51	6	1	0	5	3	3	1	0	15.6096	50000	0	0
安徽省	4	15.5507	48000	5	0	35	12	1	0	1	4	1	1	0	16.5805	98000	12	12
安徽省	4	13.2877	10000	2	1	58	9	1	1	1	1	3	1	0	15.2877	40000	6	6
安徽省	5	15.6096	50000	5	1	47	9	1	1	4	6	6	1	1	15.6096	50000	9	0
安徽省	3	15.6096	50000	5	1	67	9	1	0	5	1	2	1	1	15.6096	50000	6	0
安徽省	4	14.8727	30000	5	1	25	9	0	1	3	6	5	1	0	14.2877	20000	9	6
安徽省	3	14.8727	30000	5	1	55	9	1	1	2	5	3	1	1	16.6096	100000	6	0
安徽省	1	10.5507	1500	1	1	72	6	1	1	1	7	7	1	0	11.5507	3000	0	0
安徽省	4	14.6662	26000	5	0	52	9	1	0	5	3	3	1	0	16.8727	120000	12	6
安徽省	1	15.2877	40000	1	1	77	6	1	0	1	1	1	1	0	16.0951	70000	0	0
安徽省	5	14.6662	26000	5	0	56	9	1	0	5	5	5	1	0	16.0532	68000	6	0
安徽省	4	12.5507	6000	1	1	65	9	1	1	1	1	4	1	0	13.5507	12000	0	0
安徽省	5	13.1357	9000	4	0	39	6	1	1	1	1	1	1	0	16.0951	70000	6	0
安徽省	4	15.2288	38400	1	1	71	9	1	0	5	1	1	1	0	15.3987	43200	9	0
安徽省	2	15.2877	40000	1	1	62	12	1	1	5	6	5	1	0	15.8727	60000	0	0
安徽省	2	15.7207	54000	2	1	82	12	1	0	1	7	7	1	0	16.4576	90000	9	9
安徽省	1	13.5507	12000	1	0	60	6	1	1	1	7	7	1	0	13.2877	10000	0	0
安徽省	4	14.8727	30000	5	1	55	9	1	0	5	5	5	1	0	16.2877	80000	0	0
安徽省	4	16.9882	130000	5	0	28	16	1	0	5	6	6	1	0	17.6096	200000	9	9
安徽省	5	15.2877	40000	5	0	31	9	1	0	5	7	5	1	1	17.6096	200000	6	9
安徽省	3	14.2877	20000	5	1	59	12	1	0	1	4	2	1	0	15.6096	50000	6	6
安徽省	3	14.2877	20000	5	0	35	9	1	1	2	3	5	1	0	14.8727	30000	9	6
安徽省	1	15.6096	50000	1	0	53	0	1	1	4	6	5	1	0	15.6096	50000	0	0
安徽省	4	15.6096	50000	4	1	47	12	1	0	2	3	3	1	0	16.6096	100000	12	12
安徽省	1	10.9658	2000	1	1	68	6	1	1	1	6	1	1	0	11.2288	2400	0	0
安徽省	4	15.6096	50000	5	1	29	15	1	1	5	5	5	1	0	16.6096	100000	9	9
安徽省	5	11.9658	4000	1	1	70	0	1	1	5	7	1	1	0	12.9658	8000	0	0
安徽省	3	14.8727	30000	3	0	37	9	1	1	1	4	1	1	0	15.2877	40000	9	6
安徽省	3	13.2877	10000	1	1	75	9	1	1	4	1	1	1	0	12.2877	5000	0	0
安徽省	5	15.0951	35000	1	1	59	9	1	0	4	2	5	1	1	15.0951	35000	0	6
安徽省	3	15.6096	50000	4	0	35	12	0	1	3	6	6	1	0	15.6096	50000	0	6
安徽省	4	12.2877	5000	5	1	68	6	1	0	1	1	1	1	0	23.1174	9100000	0	0
安徽省	3	14.6096	25000	5	1	37	9	1	0	3	5	6	1	1	15.6096	50000	9	9
安徽省	1	9.96578	1000	1	0	68	6	0	1	1	6	6	1	0	15.8727	60000	0	0
安徽省	3	13.2288	9600	3	1	54	9	1	1	4	2	2	1	0	14.8727	30000	0	0
安徽省	2	10.8138	1800	1	1	80	0	0	1	5	7	7	1	0	10.3443	1300	0	0
安徽省	3	11.5507	3000	4	0	70	6	1	1	1	7	7	1	0	15.2877	40000	0	0
安徽省	5	15.8727	60000	5	1	57	6	1	1	1	1	1	1	0	16.6096	100000	0	0
安徽省	4	15.8727	60000	3	0	35	12	1	1	2	3	5	1	0	13.2877	10000	6	6
安徽省	3	15.6096	50000	5	0	46	9	1	0	3	4	4	1	0	15.6096	50000	9	0
安徽省	2	9.96578	1000	1	1	79	0	1	1	5	1	1	1	0	10.9658	2000	0	0
安徽省	4	15.6096	50000	4	0	42	12	1	1	5	5	5	1	0	17.1946	150000	0	0
安徽省	2	10.3443	1300	5	0	70	6	1	1	1	1	1	1	0	13.8727	15000	0	0
安徽省	3	12.2877	5000	3	0	63	0	1	1	4	7	6	1	0	13.2877	10000	0	0
安徽省	4	12.2877	5000	2	1	68	9	1	0	4	5	2	1	0	16.6096	100000	0	0
安徽省	3	11.5507	3000	1	0	68	0	1	1	4	7	1	1	0	11.5507	3000	1	0
安徽省	3	14.8727	30000	5	1	59	6	1	1	5	7	1	1	0	16.2877	80000	0	0
安徽省	5	9.96578	1000	5	1	68	6	1	1	1	7	1	1	0	15.9658	64000	0	0
安徽省	3	14.2877	20000	5	0	45	6	1	1	1	1	1	1	1	14.8727	30000	9	0
安徽省	2	14.5507	24000	5	1	52	9	1	0	2	6	2	1	0	16.2877	80000	0	0
安徽省	4	14.6096	25000	4	0	39	15	1	0	5	4	3	1	0	17.1946	150000	9	9
安徽省	3	14.8138	28800	4	0	63	12	1	0	4	7	5	1	1	16.6096	100000	6	0
安徽省	4	14.2877	20000	4	1	51	6	1	1	1	7	7	1	0	15.2877	40000	6	0
安徽省	1	12.5507	6000	3	1	52	6	1	1	1	1	1	0	0	10.9658	2000	1	0
安徽省	4	16.2877	80000	5	1	32	16	1	1	2	5	5	1	0	16.2877	80000	6	6
安徽省	3	13.5507	12000	1	0	58	0	1	1	1	2	5	1	0	16.4576	90000	6	0
安徽省	3	14.3853	21400	4	1	44	6	1	1	1	1	3	1	0	15.6096	50000	0	0
安徽省	3	11.5507	3000	2	0	67	0	1	1	5	7	7	1	0	13.6662	13000	0	0
安徽省	3	14.2877	20000	4	1	60	9	1	1	1	7	2	1	0	14.2877	20000	1	0
安徽省	3	14.2877	20000	4	1	57	9	1	1	1	2	3	1	0	15.0951	35000	0	0
安徽省	3	15.8727	60000	4	1	54	15	1	0	5	1	1	1	0	16.6096	100000	9	6
安徽省	4	16.0951	70000	5	1	50	9	1	1	5	7	2	1	0	16.6096	100000	0	0
安徽省	4	13.2877	10000	5	0	52	12	1	0	2	6	2	1	0	16.6096	100000	9	6
安徽省	2	10.9658	2000	1	1	67	0	0	1	1	1	1	1	1	11.2877	2500	0	0
安徽省	4	11.5507	3000	1	1	77	6	1	1	1	3	1	1	0	11.9658	4000	0	0
安徽省	5	12.2288	4800	1	1	58	6	0	1	4	1	1	1	1	12.2288	4800	0	0
安徽省	2	12.2877	5000	1	0	68	0	1	1	1	6	1	1	0	15.0532	34000	0	0
安徽省	5	12.5507	6000	4	1	22	16	0	1	4	3	5	1	0	15.8727	60000	9	6
安徽省	3	13.2877	10000	1	1	72	6	1	1	1	2	3	1	0	14.2877	20000	6	0
安徽省	4	17.6096	200000	4	0	35	16	1	1	3	1	6	1	0	18.6096	400000	9	6
安徽省	1	11.8138	3600	1	0	76	0	0	1	1	7	7	1	0	11.8138	3600	1	0
安徽省	2	12.6312	6344	1	0	67	0	1	1	1	6	1	1	0	13.7731	14000	0	0
安徽省	3	14.8727	30000	4	1	49	9	1	1	5	6	4	1	0	14.8727	30000	6	0
安徽省	5	15.8727	60000	5	0	36	9	1	1	1	4	4	1	1	16.6096	100000	0	0
安徽省	4	14.2877	20000	5	0	37	9	1	1	3	6	5	1	0	19.6096	800000	9	0
安徽省	3	11.5507	3000	1	0	59	6	1	1	1	2	1	1	0	14.7731	28000	0	0
安徽省	2	12.5507	6000	1	0	56	9	0	0	3	1	1	1	0	12.5507	6000	1	0
安徽省	4	16.8727	120000	5	1	39	9	0	1	1	3	7	1	1	16.6096	100000	12	6
安徽省	3	13.2877	10000	4	0	55	6	1	1	1	7	7	1	0	15.2877	40000	0	0
安徽省	1	13.2877	10000	5	0	39	6	1	1	4	1	1	1	0	15.6096	50000	0	0
安徽省	2	10.9658	2000	1	0	72	0	1	1	4	5	1	1	0	11.9658	4000	1	0
安徽省	1	11.5507	3000	3	1	67	6	1	1	1	6	6	1	0	23.1095	9050000	0	0
安徽省	3	13.2877	10000	1	1	71	6	0	1	1	5	1	1	0	13.2877	10000	0	0
安徽省	5	11.5507	3000	1	0	67	0	0	1	5	7	1	1	0	15.2877	40000	6	6
安徽省	1	10.9658	2000	1	0	71	0	1	1	1	6	2	1	0	13.2877	10000	0	0
安徽省	4	15.2877	40000	5	1	59	9	1	1	5	6	3	1	0	18.6096	400000	1	0
安徽省	3	14.8727	30000	1	1	49	9	1	1	2	3	3	1	0	15.8727	60000	6	6
安徽省	4	11.5507	3000	1	0	53	6	1	1	1	6	5	1	0	14.8727	30000	12	6
安徽省	2	12.5507	6000	5	0	52	6	1	1	5	7	3	1	0	16.392	86000	1	0
安徽省	2	12.7731	7000	4	1	50	6	1	1	5	7	2	1	0	14.3063	20260	12	9
安徽省	3	13.7524	13800	1	1	81	0	1	1	1	7	7	1	0	13.7313	13600	0	0
安徽省	4	14.2877	20000	5	1	58	9	1	1	1	2	5	1	0	16.2512	78000	0	0
安徽省	5	15.9882	65000	4	0	32	9	1	1	1	2	2	1	0	17.1946	150000	6	0
安徽省	4	15.6096	50000	4	0	58	6	1	1	1	3	4	1	0	15.8727	60000	0	0
安徽省	3	15.6096	50000	4	0	40	9	1	1	1	6	1	1	0	15.8727	60000	6	0
安徽省	3	15.4576	45000	1	1	79	12	1	0	3	7	1	1	0	15.2877	40000	6	0
安徽省	2	11.9658	4000	1	1	81	6	0	1	5	1	1	1	0	12.2877	5000	0	0
安徽省	3	12.2877	5000	1	0	66	0	1	1	2	1	1	1	0	12.5507	6000	0	0
安徽省	5	14.8727	30000	5	0	40	6	1	1	1	4	4	1	0	16.6096	100000	0	0
安徽省	4	14.2877	20000	1	1	73	6	1	1	1	2	3	1	0	16.6096	100000	6	6
安徽省	2	13.2877	10000	1	1	71	0	1	1	5	6	5	1	0	14.8727	30000	0	0
安徽省	2	10.5507	1500	1	1	64	6	1	1	1	4	1	1	0	10.5507	1500	0	0
安徽省	4	12.2877	5000	5	0	50	9	1	1	1	7	7	1	0	12.2877	5000	0	0
安徽省	2	15.6096	50000	4	1	70	9	1	1	1	2	3	1	0	15.6096	50000	6	0
安徽省	4	14.6662	26000	5	1	37	6	1	1	1	1	2	1	0	14.8727	30000	0	0
安徽省	4	15.2877	40000	3	0	39	15	1	0	5	1	1	1	0	15.6096	50000	12	6
安徽省	5	16.3581	84000	5	1	50	9	1	1	1	5	5	1	0	16.3581	84000	9	0
安徽省	2	11.5507	3000	1	0	54	6	1	1	2	5	1	1	0	13.5507	12000	0	0
安徽省	4	13.2877	10000	1	1	70	9	1	1	5	1	1	1	0	13.2877	10000	0	0
安徽省	2	13.2877	10000	4	1	66	9	1	1	4	4	4	1	0	13.2877	10000	0	0
安徽省	3	13.2877	10000	2	0	44	9	1	1	5	7	5	1	0	14.8727	30000	6	0
安徽省	5	14.8727	30000	5	0	44	6	1	1	2	6	5	1	0	16.6096	100000	6	0
安徽省	4	13.2877	10000	1	0	67	0	0	1	1	6	6	1	0	13.2877	10000	0	0
安徽省	1	10.4919	1440	1	0	72	0	1	1	1	5	3	1	0	15.2877	40000	9	0
安徽省	2	12.2877	5000	5	0	56	9	1	1	4	5	1	1	0	14.6096	25000	0	0
安徽省	3	11.9658	4000	1	0	69	0	0	1	1	7	7	1	0	15.0951	35000	6	0
安徽省	3	14.6096	25000	4	1	61	12	1	1	5	1	1	1	0	16.7471	110000	0	0
安徽省	3	12.2877	5000	4	0	50	9	1	1	5	1	1	1	0	14.8727	30000	0	0
安徽省	4	10.9658	2000	5	0	62	9	1	1	1	6	2	1	0	12.5507	6000	9	0
安徽省	3	14.8727	30000	1	0	56	6	1	1	1	6	2	1	0	14.8727	30000	0	6
安徽省	2	14.3961	21560	1	1	71	6	1	1	5	7	1	1	0	14.3961	21560	0	0
安徽省	1	13.2877	10000	1	0	71	0	1	1	1	7	1	1	0	14.2877	20000	0	0
安徽省	3	15.6096	50000	5	0	26	9	1	1	1	2	5	1	1	16.6096	100000	6	6
安徽省	4	12.2877	5000	3	0	57	9	1	1	1	4	5	1	0	16.0951	70000	0	0
安徽省	4	11.5507	3000	1	0	63	0	0	1	4	7	1	1	0	11.5507	3000	0	0
安徽省	4	13.2877	10000	3	0	55	0	1	1	3	1	1	1	0	13.8727	15000	0	0
安徽省	2	10.9658	2000	1	0	56	6	1	1	2	4	2	1	0	14.8727	30000	1	0
安徽省	3	12.7731	7000	3	0	66	6	0	1	5	7	7	1	0	12.7731	7000	0	0
安徽省	3	14.1357	18000	1	1	73	6	1	1	3	6	1	1	0	15.0951	35000	1	0
安徽省	5	16.0951	70000	4	0	39	9	1	1	2	7	5	1	1	17.6096	200000	9	0
安徽省	3	13.2877	10000	1	1	66	9	1	1	1	1	1	1	0	13.2877	10000	0	0
安徽省	3	15.2877	40000	1	1	49	9	1	1	1	7	1	1	0	14.8727	30000	0	6
安徽省	4	13.2877	10000	3	0	42	9	1	1	1	4	4	1	0	14.8727	30000	6	0
安徽省	2	12.2877	5000	1	0	71	6	1	1	1	5	5	1	0	13.2877	10000	0	0
安徽省	3	9.64386	800	1	1	64	9	1	1	5	3	1	1	0	12.2877	5000	16	0
安徽省	4	14.8727	30000	4	1	45	9	1	1	1	5	5	1	0	14.8727	30000	0	0
安徽省	3	12.2877	5000	5	0	55	6	1	1	5	7	7	1	0	14.8727	30000	0	0
安徽省	4	12.2877	5000	1	0	57	9	1	1	1	6	5	1	0	14.2877	20000	6	0
安徽省	4	14.8727	30000	1	1	58	9	1	1	5	6	3	1	0	17.0951	140000	9	0
安徽省	3	13.5507	12000	1	1	70	1	1	1	5	3	3	1	0	13.5507	12000	0	0
安徽省	3	12.5507	6000	1	0	63	0	1	1	1	6	2	1	0	14.2877	20000	0	0
安徽省	3	11.9658	4000	2	0	56	6	1	1	1	1	1	1	0	14.6096	25000	0	0
安徽省	2	11.9658	4000	1	0	75	6	1	1	5	1	1	1	0	11.9658	4000	0	0
安徽省	3	14.2877	20000	4	1	56	9	1	1	4	5	5	1	0	14.2877	20000	9	12
安徽省	2	11.9658	4000	3	0	45	6	1	1	2	5	3	1	0	15.6096	50000	0	0
安徽省	4	17.6096	200000	4	1	47	12	1	1	5	7	6	1	0	18.1946	300000	9	6
安徽省	5	13.8727	15000	5	0	45	9	1	1	5	5	5	1	0	14.2877	20000	0	0
安徽省	5	14.2877	20000	4	0	51	0	1	1	1	1	7	1	0	15.2877	40000	6	0
安徽省	3	13.2877	10000	4	0	50	6	0	1	1	6	3	1	0	13.2877	10000	6	6
安徽省	4	14.8727	30000	5	0	43	9	1	1	1	5	4	1	0	15.2877	40000	6	6
安徽省	2	12.2877	5000	1	0	67	0	1	1	5	6	3	0	0	14.6096	25000	6	0
安徽省	5	14.8727	30000	5	0	26	15	0	1	2	2	2	1	0	15.8727	60000	6	6
安徽省	3	10.9658	2000	1	0	70	0	1	1	1	5	5	1	0	11.5507	3000	0	0
安徽省	4	16.6096	100000	5	0	54	9	1	1	1	7	7	1	0	16.6096	100000	9	9
安徽省	4	13.2877	10000	1	1	69	9	1	1	4	6	3	1	0	17.4576	180000	6	0
安徽省	2	11.5507	3000	4	0	59	9	1	1	4	6	6	1	1	15.8727	60000	6	6
安徽省	3	13.2877	10000	1	1	56	9	1	1	1	3	1	1	0	13.2877	10000	1	0
安徽省	1	11.9658	4000	1	1	68	6	1	1	1	5	5	1	0	14.2877	20000	1	0
安徽省	4	11.2877	2500	2	0	69	6	1	1	5	4	1	1	0	12.2877	5000	1	0
福建省	3	14.7524	27600	4	1	57	9	1	1	3	2	7	1	0	16.6096	100000	6	6
福建省	3	16.0951	70000	4	1	28	12	0	0	2	5	6	1	0	18.1946	300000	6	6
福建省	2	14.8727	30000	1	1	74	6	1	0	5	1	3	1	0	15.8727	60000	1	0
福建省	4	16.6096	100000	5	1	56	16	1	0	3	3	3	1	0	17.9316	250000	1	0
福建省	4	15.8727	60000	2	1	62	12	1	0	2	6	6	1	0	16.5356	95000	0	0
福建省	4	15.2877	40000	5	1	56	6	0	1	2	5	5	1	0	15.2877	40000	0	0
福建省	5	14.5507	24000	5	1	75	9	1	0	4	5	5	1	0	14.8727	30000	6	0
福建省	4	17.1946	150000	4	1	33	16	1	1	4	3	6	1	1	18.1946	300000	12	6
福建省	1	15.1357	36000	2	0	52	12	1	0	1	1	1	1	0	16.6096	100000	0	0
福建省	3	13.8727	15000	2	1	61	12	1	1	1	3	2	1	0	16.6096	100000	0	0
福建省	5	15.0362	33600	5	1	67	9	1	0	5	7	5	1	0	16.5687	97200	12	0
福建省	3	17.1946	150000	5	1	38	16	1	0	4	2	5	1	0	18.1946	300000	9	9
[truncated: 2,490 more rows]
